# Supplementary material for: HLA high-resolution typing by next-generation sequencing in Pandemrix-induced narcolepsy
Source: PLoS One. 2019 Oct 2;14(10):e0222882. doi: 10.1371/journal.pone.0222882 (PMC6774514; doi:10.1371/journal.pone.0222882)
Supplement: S2 Table — (XLSX) [file pone.0222882.s002.xlsx]

## Sheet: S2
	Allele	Controls n (%)	NT1 n (%)	OR	H-Score	p-value
	HLA-DRB3, DRB4, DRB5
Base	DRB4*01:03:01	307 (24.1%)	13 (21%)	1	-0.5736	0.5662
1	DRB3*01:01:02	204 (16%)	1 (1.6%)	0.13	-3.071	0.002133
2	DRB3*02:02:01	202 (15.9%)	5 (8.1%)	0.63	-1.6699	0.09493
3	DRB3*03:01:01	56 (4.4%)	4 (6.5%)	1.58	0.7787	0.4361
4	DRB4*01:01:01//DRB4*01:01:01:01	38 (3%)	0 (0%)		-1.3292	0.1838
5	DRB4*01:03:01:02N	6 (0.5%)	1 (1.6%)	4.33	1.2177	0.2233
6	DRB4*01:03:02	4 (0.3%)	1 (1.6%)	5.55	1.6369	0.1017
7	DRB5*01:01:01	205 (16.1%)	34 (54.8%)	4.63	7.78	7.25e-15
8	DRB5*02:02// DRB5*02:02:01	16 (1.3%)	0 (0%)		-0.8939	0.3714
9	DRBX*null	214 (16.8%)	3 (4.8%)	0.37	-2.4521	0.0142
	HLA-DRB1
Base	*08:01:01	53 (4.2%)	2 (3.2%)	1	-0.358	0.7203
1	*01:01:01	117 (9.2%)	0 (0%)		-2.4142	0.01577
2	*01:02:01	13 (1.0%)	0 (0%)		-0.8039	0.4215
3	*01:03//*01:03:01	11 (0.9%)	1 (1.6%)	1.68	0.61	0.5405
4	*03:01:01	153 (12.0%)	1 (1.6%)	0.23	-2.49	0.0129
5	*04:01:01	126 (9.9%)	7 (11.3%)	1.44	0.3572	0.7209
6	*04:04:01	61 (4.8%)	0 (0%)		-1.7772	0.07553
7	*04:05:01	3 (0.2%)	1 (1.6%)	20.33	1.9394	0.05245
8	*04:07:01	12 (0.9%)	1 (1.6%)	6.12	0.5266	0.5985
9	*04:08:01	8 (0.6%)	1 (1.6%)	6.19	0.9274	0.3537
10	*07:01:01	114 (9%)	4 (6.5%)	0.95	-0.6749	0.4997
11	*09:01:02	12 (0.9%)	1 (1.6%)	2.38	0.5266	0.5985
12	*11:01:01	63 (5.0%)	1 (1.6%)	0.52	-1.2123	0.2254
13	*11:04:01	18 (1.4%)	0 (0%)		-0.8996	0.3683
14	*12:01:01	28 (2.2%)	2 (3.2%)	1.55	0.5197	0.6033
15	*13:01:01	92 (7.2%)	0 (0%)		-2.2525	0.02429
16	*13:02:01	56 (4.4%)	4 (6.5%)	2.14	0.7787	0.4361
17	*14:54:01	22 (1.7%)	2 (3.2%)	3.57	0.8381	0.402
18	*15:01:01	202 (15.9%)	34 (54.8%)	5.81	7.8854	3.134e-15
19	*16:01:01	16 (1.3%)	0 (0%)		-0.8939	0.3714
	HLA-DQA1
Base	*04:01:01	52 (4.1%)	2 (3.2%)	1	-0.3307	0.7409
1	*01:01:01	160 (12.6%)	0 (0%)		-2.8688	0.004121
2	*01:02:01	265 (20.8%)	38 (61.3%)	3.67	7.4058	1.304e-13
3	*01:02:02	18 (1.4%)	0 (0%)		-0.9496	0.3423
4	*01:03:01	101 (7.9%)	0 (0%)		-2.381	0.01727
5	*01:04:01	8 (0.6%)	1 (1.6%)	2.24	0.8378	0.4021
6	*01:07Q	1 (0.1%)	1 (1.6%)	2.19	~	~
7	*02:01// *02:01:01	114 (9.0%)	4 (6.5%)	0.84	-0.6749	0.4997
8	*03:01:01	162 (12.7%)	2 (3.2%)	0.25	-2.3099	0.02089
9	*03:02//*03:03:01	81 (6.4%)	9 (14.5%)	2.83	2.4695	0.01353
10	*05:01:01	153 (12%)	1 (1.6%)	0.17	-2.4859	0.01292
11	*05:05:01	131 (10.3%)	4 (6.5%)	0.71	-0.9794	0.3274
All	HLA-DQB1
Base	*03:01:01	203 (16.0%)	11 (17.7%)	1	0.3781	0.7054
1	*02:01:01	144 (11.3%)	1 (1.6%)	0.1459	-2.4338	0.01494
2	*02:02:01	78 (6.1%)	3 (4.8%)	0.6074	-0.4082	0.6831
3	*03:02:01	160 (12.6%)	3 (4.8%)	0.3063	-1.8696	0.06154
4	*03:03:02	49 (3.9%)	2 (3.2%)	0.6974	-0.2461	0.8056
5	*04:02:01	58 (4.6%)	2 (3.2%)	0.6313	-0.4893	0.6246
6	*05:01:01	149 (11.7%)	0 (0%)		-2.7633	0.005722
7	*05:02:01	16 (1.3%)	0 (0%)		-0.8939	0.3714
8	*05:03:01	28 (2.2%)	2 (3.2%)	1.476	0.5197	0.6033
9	*06:02:01	201 (15.8%)	34 (54.8%)	3.511	7.8666	3.645e-15
10	*06:03:01	98 (7.7%)	0 (0%)		-2.3117	0.0208
11	*06:04:01	52 (4.1%)	4 (6.5%)	1.223	0.9267	0.3541
	HLA-DPA1
Base	*01:03:01	1072 (84.3%)	54 (87.1%)	1	0.5852	0.5584
1	*01:04	7 (0.6%)	1 (1.6%)	2.752	1.0614	0.2885
2	*02:01:01	70 (5.5%)	2 (3.2%)	0.4957	-0.7743	0.4388
3	*02:01:02	64 (5%)	2 (3.2%)	0.6724	-0.6084	0.5429
4	*02:02:02	34 (2.7%)	0 (0%)		-1.2823	0.1997
5	*02:06	6 (0.5%)	3 (4.8%)	11.08	4.1158	3.859e-05
All	HLA-DPB1
Base	*04:01:01	574 (45.1%)	35 (56.5%)	1	1.81539	0.0694634
1	*01:01:01	73 (5.7%)	2 (3.2%)	0.4978	-0.80657	0.419912
2	*02:01:02	178 (14.0%)	3 (4.8%)	0.2619	-2.07254	0.0382153
3	*03:01:01	123 (9.7%)	9 (14.5%)	1.144	1.24303	0.213855
4	*04:02:01	152 (11.9%)	2 (3.2%)	0.2255	-2.06727	0.0387085
5	*05:01:01	27 (2.1%)	3 (4.8%)	1.69	1.37772	0.168291
6	*06:01// *06:01:01	21 (1.7%)	1 (1.6%)	0.7615	-0.02316	0.981522
7	*09:01:01	7 (0.6%)	1 (1.6%)	2.1	1.0614	0.288507
8	*104:01:01	4 (0.3%)	1 (1.6%)	1.072	~	~
9	*13:01:01	15 (1.2%)	0 (%)		-0.86484	0.387125
10	*14:01// *14:01:01	15 (1.2%)	0 (%)		-0.86484	0.387125
11	*15:01// *15:01:01	11 (0.9%)	1 (1.6%)	1.586	0.61202	0.540526
12	*17:01// *17:01:01	10 (0.8%)	1 (1.6%)	1.691	0.70587	0.480271
13	*20:01:01	5 (0.4%)	1 (1.6%)	2.908	1.40483	0.160073
14	*23:01:01	4 (0.3%)	2 (3.2%)	7.546	3.35289	0.0007997
