# Supplementary material for: HLA high-resolution typing by next-generation sequencing in Pandemrix-induced narcolepsy
Source: PLoS One. 2019 Oct 2;14(10):e0222882. doi: 10.1371/journal.pone.0222882 (PMC6774514; doi:10.1371/journal.pone.0222882)
Supplement: S3 Table — (XLSX) [file pone.0222882.s003.xlsx]

## Sheet: S3
	Allele	Controls n (%)	NT1 n (%)	H-Score	p-value
	HLA-DRB3, DRB4, DRB5
1	DRB3*01	2 (0.16%)	0 (0%)	~	~
2	DRB3*02:24	4 (0.31%)	0 (0%)	-0.4429	0.6579
3	DRB3*02:38	1 (0.08%)	0 (0%)	~	~
4	DRB3*03:01:03	3 (0.24%)	0 (0%)	-0.3833	0.7015
5	DRB4*01:02	2 (0.16%)	0 (0%)	~	~
6	DRB5*01:02	7 (0.55%)	0 (0%)	-0.5872	0.5571
7	DRB5*01:08	1 (0.08%)	0 (0%)	~	~
	HLA-DRB1
1	*04:02:01	7 (0.55%)	0 (0%)	-0.5872	0.5571
2	*04:03:01	11 (0.86%)	0 (0%)	-0.7383	0.4603
3	*04:05:04	1 (0.08%)	0 (0%)	1.9394	0.05245
4	*04:06:01	1 (0.08%)	0 (0%)	~	~
5	*04:10:01	1 (0.08%)	0 (0%)	~	~
6	*04:13	1 (0.08%)	0 (0%)	~	~
7	*08:02:01	3 (0.24%)	0 (0%)	-0.3833	0.7015
8	*08:03:02	7 (0.55%)	0 (0%)	-0.5872	0.5571
9	*08:04:01	2 (0.16%)	0 (0%)	~	~
10	*10:01:01	8 (0.63%)	0 (0%)	-0.6282	0.5299
11	*11:01:02	3 (0.24%)	0 (0%)	-0.3833	0.7015
12	*11:02:01	4 (0.31%)	0 (0%)	-0.4429	0.6579
13	*11:03//*11:03:01	6 (0.47%)	0 (0%)	-0.5432	0.587
14	*11:84:01	1 (0.08%)	0 (0%)	~	~
15	*12:02:01	3 (0.24%)	0 (0%)	-0.3833	0.7015
16	*13:03:01	10 (0.79%)	0 (0%)	-0.7034	0.4818
17	*13:05:01	1 (0.08%)	0 (0%)	~	~
18	*14:01:01	5 (0.39%)	0 (0%)	-0.4955	0.6202
19	*14:02	3 (0.24%)	0 (0%)	-0.3833	0.7015
20	*14:04//*14:04:01	1 (0.08%)	0 (0%)	~	~
21	*14:12:01	1 (0.08%)	0 (0%)	~	~
22	*15:02:01	9 (0.71%)	0 (0%)	-0.6668	0.5049
23	*15:03:01	2 (0.16%)	0 (0%)	~	~
24	*16:09	1 (0.08%)	0 (0%)	~	~
	HLA-DQA1
1	*01:01:02	4 (0.31%)	0 (0%)	-0.4429	0.6579
2	*01:05:01	1 (0.08%)	0 (0%)	~	~
3	*01:07	1 (0.08%)	0 (0%)	~	~
4	*01:10	1 (0.08%)	0 (0%)	~	~
5	*04:02	3 (0.24%)	0 (0%)	-0.3833	0.7015
6	*04:04	1 (0.08%)	0 (0%)	~	~
7	*05:03	7 (0.55%)	0 (0%)	-0.5872	0.5571
8	*05:09	1 (0.08%)	0 (0%)	~	~
9	*05:10	1 (0.08%)	0 (0%)	~	~
10	*06:01:01	6 (0.47%)	0 (0%)	-0.5432	0.587
	HLA-DQB1
1	*02:01:08	9 (0.71%)	0 (0%)	-0.6668	0.5049
2	*03:01:03	1 (0.08%)	0 (0%)	~	~
3	*03:04	1 (0.08%)	0 (0%)	~	~
4	*03:04//*03:04:01	3 (0.24%)	0 (0%)	-0.3833	0.7015
5	*03:05:01	2 (0.16%)	0 (0%)	~	~
6	*03:09	1 (0.08%)	0 (0%)	~	~
7	*03:19:01//*03:19:01	3 (0.24%)	0 (0%)	-0.3833	0.7015
8	*05:01:24	1 (0.08%)	0 (0%)	~	~
9	*05:04	3 (0.24%)	0 (0%)	-0.3833	0.7015
10	*06:01:01	9 (0.71%)	0 (0%)	-0.6668	0.5049
11	*06:09 // *06:09:01	2 (0.16%)	0 (0%)	~	~
12	*06:14:01	1 (0.08%)	0 (0%)	~	~
	HLA-DPA1
1	*01:05	1 (0.08%)	0 (0%)	~	~
2	*02:01:04	3 (0.24%)	0 (0%)	-0.3833	0.7015
3	*02:02:01	10 (0.79%)	0 (0%)	-0.7034	0.4818
4	*02:07:01	2 (0.16%)	0 (0%)	~	~
5	*03:01//*03:01:01	2 (0.16%)	0 (0%)	~	~
6	*04:01	1 (0.08%)	0 (0%)	~	~
	HLA-DPB1
1	*01:01:02	1 (0.08%)	0 (0%)	~	~
2	*02:02//*02:02:01	7 (0.55%)	0 (0%)	-0.58721	0.557064
3	*10:01//*10:01:01	10 (0.79%)	0 (0%)	-0.70345	0.481776
4	*103:01v	1 (0.08%)	0 (0%)	~	~
5	*11:01:01	11 (0.86%)	0 (0%)	-0.73835	0.460305
6	*16:01//*16:01:01	8 (0.63%)	0 (0%)	-0.62823	0.529854
7	*19:01:01	11 (0.86%)	0 (0%)	-0.73835	0.460305
8	*21:01	1 (0.08%)	0 (0%)	~	~
9	*296:01	1 (0.08%)	0 (0%)	~	~
10	*40:01:01	1 (0.08%)	0 (0%)	~	~
11	*678:01	1 (0.08%)	0 (0%)	~	~
