# Supplementary material for: HLA high-resolution typing by next-generation sequencing in Pandemrix-induced narcolepsy
Source: PLoS One. 2019 Oct 2;14(10):e0222882. doi: 10.1371/journal.pone.0222882 (PMC6774514; doi:10.1371/journal.pone.0222882)
Supplement: S4 Table — (XLSX) [file pone.0222882.s004.xlsx]

## Sheet: S4
Round	Allele	Controls n (%)	NT1 n (%)	OR (95% CI)	p-value		Round	Controls n (%)	NT1 n (%)	OR (95% CI)	p-value		Round	Controls n (%)	NT1 n (%)	OR (95% CI)	p-value		Round	Controls n (%)	NT1 n (%)	OR (95% CI)	p-value
1	DRB3*01	2 (0.2%)	0 (0%)	0 (0, 110.05)	1		2	2 (0.2%)	0 (0%)	0 (0, 206.04)	1		3	2 (0.3%)	0 (0%)	0 (0, 277.66)	1		4	2 (0.3%)	0 (0%)	0 (0, 356.63)	1
1	DRB3*01:01:02	204 (16%)	1 (1.6%)	0.09 (0, 0.5)	0.000483		2	204 (19.1%)	1 (3.6%)	0.16 (0, 0.96)	0.0454		3	204 (26.8%)	1 (6.7%)	0.19 (0, 1.3)	0.134		4	204 (29%)	1 (9.1%)	0.25 (0.01, 1.74)	0.192
1	DRB3*03:01:03	3 (0.2%)	0 (0%)	0 (0, 50.19)	1		2	3 (0.3%)	0 (0%)	0 (0, 94.61)	1		3	3 (0.4%)	0 (0%)	0 (0, 128.48)	1		4	3 (0.4%)	0 (0%)	0 (0, 165.2)	1
1	DRB3*02:02:01	202 (15.9%)	5 (8.1%)	0.46 (0.14, 1.17)	0.107		2	202 (18.9%)	5 (17.9%)	0.93 (0.27, 2.54)	1		3	202 (26.6%)	5 (33.3%)	1.38 (0.37, 4.5)	0.561		4	202 (28.7%)	5 (45.5%)	2.07 (0.49, 8.24)	0.312
1	DRB3*02:24	4 (0.3%)	0 (0%)	0 (0, 31.48)	1		2	4 (0.4%)	0 (0%)	0 (0, 59.64)	1		3	4 (0.5%)	0 (0%)	0 (0, 81.6)	1		4	4 (0.6%)	0 (0%)	0 (0, 105.44)	1
1	DRB3*02:38	1 (0.1%)	0 (0%)	0 (0, 790.26)	1		2	1 (0.1%)	0 (0%)	0 (0, 1452.47)	1		3	1 (0.1%)	0 (0%)	0 (0, 1916.85)	1		4	1 (0.1%)	0 (0%)	0 (0, 2402.35)	1
1	DRB3*03:01:01	56 (4.4%)	4 (6.5%)	1.5 (0.38, 4.26)	0.357		2	56 (5.2%)	4 (14.3%)	3 (0.73, 9.17)	0.0621		3	56 (7.4%)	4 (26.7%)	4.56 (1.02, 16.02)	0.0232
1	DRB4*01:01:01// DRB4*01:01:01:01	38 (3%)	0 (0%)	0 (0, 2.09)	0.255		2	38 (3.6%)	0 (0%)	0 (0, 4)	0.621		3	38 (5%)	0 (0%)	0 (0, 5.54)	1		4	38 (5.4%)	0 (0%)	0 (0, 7.28)	1
1	DRB4*01:02	2 (0.2%)	0 (0%)	0 (0, 110.05)	1		2	2 (0.2%)	0 (0%)	0 (0, 206.04)	1		3	2 (0.3%)	0 (0%)	0 (0, 277.66)	1		4	2 (0.3%)	0 (0%)	0 (0, 356.63)	1
1	DRB4*01:03:01	307 (24.1%)	13 (21%)	0.83 (0.45, 1.56)	0.568		2	307 (28.8%)	13 (46.4%)	2.15 (1.01, 4.56)	0.0426
1	DRB4*01:03:01:02N	6 (0.5%)	1 (1.6%)	3.45 (0.07, 29.17)	0.284		2	6 (0.6%)	1 (3.6%)	6.52 (0.14, 56.71)	0.166		3	6 (0.8%)	1 (6.7%)	8.9 (0.18, 81.42)	0.128		4	6 (0.9%)	1 (9.1%)	11.49 (0.23, 110.24)	0.103
1	DRB4*01:03:02	4 (0.3%)	1 (1.6%)	5.18 (0.1, 53.39)	0.212		2	4 (0.4%)	1 (3.6%)	9.78 (0.19, 103.39)	0.122		3	4 (0.5%)	1 (6.7%)	13.34 (0.26, 146.9)	0.0933		4	4 (0.6%)	1 (9.1%)	17.2 (0.32, 196.13)	0.0748
1	DRB5*01:01:01	205 (16.1%)	34 (54.8%)	6.32 (3.75, 10.65)	8.24e-15
1	DRB5*01:02	7 (0.6%)	0 (0%)	0 (0, 14.47)	1		2	7 (0.7%)	0 (0%)	0 (0, 27.53)	1		3	7 (0.9%)	0 (0%)	0 (0, 38.06)	1		4	7 (1%)	0 (0%)	0 (0, 49.58)	1
1	DRB5*01:08	1 (0.1%)	0 (0%)	0 (0, 790.26)	1		2	1 (0.1%)	0 (0%)	0 (0, 1452.47)	1		3	1 (0.1%)	0 (0%)	0 (0, 1916.85)	1		4	1 (0.1%)	0 (0%)	0 (0, 2402.35)	1
1	DRB5*02:02//.DRB5*02:02:01	16 (1.3%)	0 (0%)	0 (0, 5.4)	1		2	16 (1.5%)	0 (0%)	0 (0, 10.32)	1		3	16 (2.1%)	0 (0%)	0 (0, 14.35)	1		4	16 (2.3%)	0 (0%)	0 (0, 18.85)	1
1	DRBX*null	214 (16.8%)	3 (4.8%)	0.25 (0.05, 0.78)	0.00804		2	214 (20.1%)	3 (10.7%)	0.48 (0.09, 1.59)	0.335		3	214 (28.2%)	3 (20%)	0.64 (0.11, 2.4)	0.577		4	214 (30.4%)	3 (27.3%)	0.86 (0.15, 3.62)	1
1	DRB1*01:01:01	117 (9.2%)	0 (0%)	0 (0, 0.62)	0.00484		2	117 (10.9%)	0 (0%)	0 (0, 1.17)	0.0639		3	117 (12.4%)	0 (0%)	0 (0, 1.38)	0.097		4	117 (13.2%)	0 (0%)	0 (0, 1.62)	0.15
1	DRB1*01:02:01	13 (1%)	0 (0%)	0 (0, 6.84)	1		2	13 (1.2%)	0 (0%)	0 (0, 13.1)	1		3	13 (1.4%)	0 (0%)	0 (0, 15.68)	1		4	13 (1.5%)	0 (0%)	0 (0, 18.53)	1
1	DRB1*01:03//*01:03:01	11 (0.9%)	1 (1.6%)	1.88 (0.04, 13.31)	0.436		2	11 (1%)	1 (3.6%)	3.56 (0.08, 26.17)	0.268		3	11 (1.2%)	1 (4.8%)	4.23 (0.09, 31.82)	0.233		4	11 (1.2%)	1 (5.9%)	4.96 (0.11, 38.17)	0.205
1	DRB1*03:01:01	153 (12%)	1 (1.6%)	0.12 (0, 0.71)	0.00709		2	153 (14.3%)	1 (3.6%)	0.22 (0.01, 1.37)	0.163		3	153 (16.2%)	1 (4.8%)	0.26 (0.01, 1.64)	0.229		4	153 (17.2%)	1 (5.9%)	0.3 (0.01, 1.96)	0.333
1	DRB1*04:01:01	126 (9.9%)	7 (11.3%)	1.16 (0.52, 2.6)	0.722		2	126 (11.8%)	7 (25%)	2.5 (1.04, 5.99)	0.0342
1	DRB1*04:02:01	7 (0.6%)	0 (0%)	0 (0, 14.47)	1		2	7 (0.7%)	0 (0%)	0 (0, 27.61)	1		3	7 (0.7%)	0 (0%)	0 (0, 32.95)	1		4	7 (0.8%)	0 (0%)	0 (0, 38.88)	1
1	DRB1*04:03:01	11 (0.9%)	0 (0%)	0 (0, 8.31)	1		2	11 (1%)	0 (0%)	0 (0, 15.91)	1		3	11 (1.2%)	0 (0%)	0 (0, 19.03)	1		4	11 (1.2%)	0 (0%)	0 (0, 22.48)	1
1	DRB1*04:04:01	61 (4.8%)	0 (0%)	0 (0, 1.26)	0.11		2	61 (5.7%)	0 (0%)	0 (0, 2.4)	0.398		3	61 (6.5%)	0 (0%)	0 (0, 2.86)	0.638		4	61 (6.9%)	0 (0%)	0 (0, 3.38)	0.622
1	DRB1*04:05:01	3 (0.2%)	1 (1.6%)	6.91 (0.13, 87.61)	0.174		2	3 (0.3%)	1 (3.6%)	13.06 (0.24, 169.52)	0.0983		3	3 (0.3%)	1 (4.8%)	15.51 (0.28, 203.15)	0.0844		4	3 (0.3%)	1 (5.9%)	18.18 (0.33, 240.88)	0.0732
1	DRB1*04:05:04	1 (0.1%)	0 (0%)	0 (0, 790.26)	1		2	1 (0.1%)	0 (0%)	0 (0, 1456.46)	1		3	1 (0.1%)	0 (0%)	0 (0, 1706.43)	1		4	1 (0.1%)	0 (0%)	0 (0, 1974.36)	1
1	DRB1*04:06:01	1 (0.1%)	0 (0%)	0 (0, 790.26)	1		2	1 (0.1%)	0 (0%)	0 (0, 1456.46)	1		3	1 (0.1%)	0 (0%)	0 (0, 1706.43)	1		4	1 (0.1%)	0 (0%)	0 (0, 1974.36)	1
1	DRB1*04:07:01	12 (0.9%)	1 (1.6%)	1.72 (0.04, 11.98)	0.463		2	12 (1.1%)	1 (3.6%)	3.26 (0.07, 23.58)	0.287		3	12 (1.3%)	1 (4.8%)	3.87 (0.09, 28.68)	0.25		4	12 (1.4%)	1 (5.9%)	4.55 (0.1, 34.47)	0.22
1	DRB1*04:08:01	8 (0.6%)	1 (1.6%)	2.59 (0.06, 19.82)	0.349		2	8 (0.7%)	1 (3.6%)	4.9 (0.11, 38.82)	0.208		3	8 (0.8%)	1 (4.8%)	5.82 (0.13, 47.11)	0.18		4	8 (0.9%)	1 (5.9%)	6.84 (0.15, 56.49)	0.158
1	DRB1*04:10:01	1 (0.1%)	0 (0%)	0 (0, 790.26)	1		2	1 (0.1%)	0 (0%)	0 (0, 1456.46)	1		3	1 (0.1%)	0 (0%)	0 (0, 1706.43)	1		4	1 (0.1%)	0 (0%)	0 (0, 1974.36)	1
1	DRB1*04:13	1 (0.1%)	0 (0%)	0 (0, 790.26)	1		2	1 (0.1%)	0 (0%)	0 (0, 1456.46)	1		3	1 (0.1%)	0 (0%)	0 (0, 1706.43)	1		4	1 (0.1%)	0 (0%)	0 (0, 1974.36)	1
1	DRB1*07:01:01	114 (9%)	4 (6.5%)	0.7 (0.18, 1.95)	0.649		2	114 (10.7%)	4 (14.3%)	1.4 (0.35, 4.17)	0.532		3	114 (12.1%)	4 (19%)	1.71 (0.41, 5.38)	0.312		4	114 (12.8%)	4 (23.5%)	2.09 (0.49, 6.91)	0.261
1	DRB1*08:01:01	53 (4.2%)	2 (3.2%)	0.77 (0.09, 3.04)	1		2	53 (5%)	2 (7.1%)	1.48 (0.17, 6.16)	0.647		3	53 (5.6%)	2 (9.5%)	1.77 (0.19, 7.65)	0.339		4	53 (6%)	2 (11.8%)	2.1 (0.23, 9.4)	0.277
1	DRB1*08:02:01	3 (0.2%)	0 (0%)	0 (0, 50.19)	1		2	3 (0.3%)	0 (0%)	0 (0, 94.88)	1		3	3 (0.3%)	0 (0%)	0 (0, 112.74)	1		4	3 (0.3%)	0 (0%)	0 (0, 131.69)	1
1	DRB1*08:03:02	7 (0.6%)	0 (0%)	0 (0, 14.47)	1		2	7 (0.7%)	0 (0%)	0 (0, 27.61)	1		3	7 (0.7%)	0 (0%)	0 (0, 32.95)	1		4	7 (0.8%)	0 (0%)	0 (0, 38.88)	1
1	DRB1*08:04:01	2 (0.2%)	0 (0%)	0 (0, 110.05)	1		2	2 (0.2%)	0 (0%)	0 (0, 206.62)	1		3	2 (0.2%)	0 (0%)	0 (0, 244.32)	1		4	2 (0.2%)	0 (0%)	0 (0, 285.29)	1
1	DRB1*09:01:02	12 (0.9%)	1 (1.6%)	1.72 (0.04, 11.98)	0.463		2	12 (1.1%)	1 (3.6%)	3.26 (0.07, 23.58)	0.287		3	12 (1.3%)	1 (4.8%)	3.87 (0.09, 28.68)	0.25		4	12 (1.4%)	1 (5.9%)	4.55 (0.1, 34.47)	0.22
1	DRB1*10:01:01	8 (0.6%)	0 (0%)	0 (0, 12.22)	1		2	8 (0.7%)	0 (0%)	0 (0, 23.34)	1		3	8 (0.8%)	0 (0%)	0 (0, 27.89)	1		4	8 (0.9%)	0 (0%)	0 (0, 32.9)	1
1	DRB1*11:01:01	63 (5%)	1 (1.6%)	0.31 (0.01, 1.89)	0.361		2	63 (5.9%)	1 (3.6%)	0.59 (0.01, 3.72)	1		3	63 (6.7%)	1 (4.8%)	0.7 (0.02, 4.52)	1		4	63 (7.1%)	1 (5.9%)	0.82 (0.02, 5.44)	1
1	DRB1*11:01:02	3 (0.2%)	0 (0%)	0 (0, 50.19)	1		2	3 (0.3%)	0 (0%)	0 (0, 94.88)	1		3	3 (0.3%)	0 (0%)	0 (0, 112.74)	1		4	3 (0.3%)	0 (0%)	0 (0, 131.69)	1
1	DRB1*11:02:01	4 (0.3%)	0 (0%)	0 (0, 31.48)	1		2	4 (0.4%)	0 (0%)	0 (0, 59.81)	1		3	4 (0.4%)	0 (0%)	0 (0, 71.02)	1		4	4 (0.5%)	0 (0%)	0 (0, 83.54)	1
1	DRB1*11:03//*11:03:01	6 (0.5%)	0 (0%)	0 (0, 17.7)	1		2	6 (0.6%)	0 (0%)	0 (0, 33.73)	1		3	6 (0.6%)	0 (0%)	0 (0, 40.18)	1		4	6 (0.7%)	0 (0%)	0 (0, 47.36)	1
1	DRB1*11:04:01	18 (1.4%)	0 (0%)	0 (0, 4.73)	1		2	18 (1.7%)	0 (0%)	0 (0, 9.07)	1		3	18 (1.9%)	0 (0%)	0 (0, 10.86)	1		4	18 (2%)	0 (0%)	0 (0, 12.84)	1
1	DRB1*11:84:01	1 (0.1%)	0 (0%)	0 (0, 790.26)	1		2	1 (0.1%)	0 (0%)	0 (0, 1456.46)	1		3	1 (0.1%)	0 (0%)	0 (0, 1706.43)	1		4	1 (0.1%)	0 (0%)	0 (0, 1974.36)	1
1	DRB1*12:01:01	28 (2.2%)	2 (3.2%)	1.48 (0.17, 6.11)	0.647		2	28 (2.6%)	2 (7.1%)	2.86 (0.31, 12.41)	0.176		3	28 (3%)	2 (9.5%)	3.44 (0.37, 15.42)	0.136		4	28 (3.2%)	2 (11.8%)	4.08 (0.43, 18.95)	0.106
1	DRB1*12:02:01	3 (0.2%)	0 (0%)	0 (0, 50.19)	1		2	3 (0.3%)	0 (0%)	0 (0, 94.88)	1		3	3 (0.3%)	0 (0%)	0 (0, 112.74)	1		4	3 (0.3%)	0 (0%)	0 (0, 131.69)	1
1	DRB1*13:01:01	92 (7.2%)	0 (0%)	0 (0, 0.8)	0.0186		2	92 (8.6%)	0 (0%)	0 (0, 1.53)	0.161		3	92 (9.7%)	0 (0%)	0 (0, 1.82)	0.251		4	92 (10.4%)	0 (0%)	0 (0, 2.14)	0.244
1	DRB1*13:02:01	56 (4.4%)	4 (6.5%)	1.5 (0.38, 4.26)	0.357		2	56 (5.2%)	4 (14.3%)	3.01 (0.73, 9.2)	0.0616		3	56 (5.9%)	4 (19%)	3.72 (0.88, 11.94)	0.0364
1	DRB1*13:03:01	10 (0.8%)	0 (0%)	0 (0, 9.31)	1		2	10 (0.9%)	0 (0%)	0 (0, 17.81)	1		3	10 (1.1%)	0 (0%)	0 (0, 21.3)	1		4	10 (1.1%)	0 (0%)	0 (0, 25.14)	1
1	DRB1*13:05:01	1 (0.1%)	0 (0%)	0 (0, 790.26)	1		2	1 (0.1%)	0 (0%)	0 (0, 1456.46)	1		3	1 (0.1%)	0 (0%)	0 (0, 1706.43)	1		4	1 (0.1%)	0 (0%)	0 (0, 1974.36)	1
1	DRB1*14:01:01	5 (0.4%)	0 (0%)	0 (0, 22.72)	1		2	5 (0.5%)	0 (0%)	0 (0, 43.24)	1		3	5 (0.5%)	0 (0%)	0 (0, 51.48)	1		4	5 (0.6%)	0 (0%)	0 (0, 60.67)	1
1	DRB1*14:02	3 (0.2%)	0 (0%)	0 (0, 50.19)	1		2	3 (0.3%)	0 (0%)	0 (0, 94.88)	1		3	3 (0.3%)	0 (0%)	0 (0, 112.74)	1		4	3 (0.3%)	0 (0%)	0 (0, 131.69)	1
1	DRB1*14:04//*14:04:01	1 (0.1%)	0 (0%)	0 (0, 790.26)	1		2	1 (0.1%)	0 (0%)	0 (0, 1456.46)	1		3	1 (0.1%)	0 (0%)	0 (0, 1706.43)	1		4	1 (0.1%)	0 (0%)	0 (0, 1974.36)	1
1	DRB1*14:12:01	1 (0.1%)	0 (0%)	0 (0, 790.26)	1		2	1 (0.1%)	0 (0%)	0 (0, 1456.46)	1		3	1 (0.1%)	0 (0%)	0 (0, 1706.43)	1		4	1 (0.1%)	0 (0%)	0 (0, 1974.36)	1
1	DRB1*14:54:01	22 (1.7%)	2 (3.2%)	1.89 (0.21, 8)	0.308		2	22 (2.1%)	2 (7.1%)	3.66 (0.4, 16.24)	0.123		3	22 (2.3%)	2 (9.5%)	4.4 (0.47, 20.17)	0.0934		4	22 (2.5%)	2 (11.8%)	5.23 (0.55, 24.75)	0.0719
1	DRB1*15:01:01	202 (15.9%)	34 (54.8%)	6.43 (3.82, 10.84)	4.17e-15
1	DRB1*15:02:01	9 (0.7%)	0 (0%)	0 (0, 10.57)	1		2	9 (0.8%)	0 (0%)	0 (0, 20.2)	1		3	9 (1%)	0 (0%)	0 (0, 24.15)	1		4	9 (1%)	0 (0%)	0 (0, 28.51)	1
1	DRB1*15:03:01	2 (0.2%)	0 (0%)	0 (0, 110.05)	1		2	2 (0.2%)	0 (0%)	0 (0, 206.62)	1		3	2 (0.2%)	0 (0%)	0 (0, 244.32)	1		4	2 (0.2%)	0 (0%)	0 (0, 285.29)	1
1	DRB1*16:01:01	16 (1.3%)	0 (0%)	0 (0, 5.4)	1		2	16 (1.5%)	0 (0%)	0 (0, 10.35)	1		3	16 (1.7%)	0 (0%)	0 (0, 12.39)	1		4	16 (1.8%)	0 (0%)	0 (0, 14.65)	1
1	DRB1*16:09	1 (0.1%)	0 (0%)	0 (0, 790.26)	1		2	1 (0.1%)	0 (0%)	0 (0, 1456.46)	1		3	1 (0.1%)	0 (0%)	0 (0, 1706.43)	1		4	1 (0.1%)	0 (0%)	0 (0, 1974.36)	1
1	DQA1*01:01:01	160 (12.6%)	0 (0%)	0 (0, 0.43)	0.000467		2	160 (15.9%)	0 (0%)	0 (0, 0.89)	0.0392		3	160 (17.3%)	0 (0%)	0 (0, 1.35)	0.0886
1	DQA1*01:01:02	4 (0.3%)	0 (0%)	0 (0, 31.48)	1		2	4 (0.4%)	0 (0%)	0 (0, 65.92)	1		3	4 (0.4%)	0 (0%)	0 (0, 99.34)	1
1	DQA1*01:02:01	265 (20.8%)	38 (61.3%)	6.02 (3.55, 10.21)	1.13e-13
1	DQA1*01:02:02	18 (1.4%)	0 (0%)	0 (0, 4.73)	1		2	18 (1.8%)	0 (0%)	0 (0, 10.05)	1		3	18 (1.9%)	0 (0%)	0 (0, 15.39)	1
1	DQA1*01:03:01	101 (7.9%)	0 (0%)	0 (0, 0.72)	0.012		2	101 (10%)	0 (0%)	0 (0, 1.52)	0.159		3	101 (10.9%)	0 (0%)	0 (0, 2.32)	0.392
1	DQA1*01:04:01	8 (0.6%)	1 (1.6%)	2.59 (0.06, 19.82)	0.349		2	8 (0.8%)	1 (4.2%)	5.41 (0.12, 43.24)	0.192		3	8 (0.9%)	1 (6.7%)	8.14 (0.17, 68.16)	0.135
1	DQA1*01:05:01	1 (0.1%)	0 (0%)	0 (0, 790.26)	1		2	1 (0.1%)	0 (0%)	0 (0, 1595.6)	1		3	1 (0.1%)	0 (0%)	0 (0, 2320.35)	1
1	DQA1*01:07	1 (0.1%)	0 (0%)	0 (0, 790.26)	1		2	1 (0.1%)	0 (0%)	0 (0, 1595.6)	1		3	1 (0.1%)	0 (0%)	0 (0, 2320.35)	1
1	DQA1*01:07Q	1 (0.1%)	1 (1.6%)	20.68 (0.26, 1612.05)	0.0908		2	1 (0.1%)	1 (4.2%)	42.85 (0.53, 3321.86)	0.046		3	1 (0.1%)	1 (6.7%)	63.85 (0.79, 4923.42)	0.0316	ns
1	DQA1*01:10	1 (0.1%)	0 (0%)	0 (0, 790.26)	1		2	1 (0.1%)	0 (0%)	0 (0, 1595.6)	1		3	1 (0.1%)	0 (0%)	0 (0, 2320.35)	1
1	DQA1*02:01//*02:01:01	114 (9%)	4 (6.5%)	0.7 (0.18, 1.95)	0.649		2	114 (11.3%)	4 (16.7%)	1.57 (0.38, 4.79)	0.344		3	114 (12.3%)	4 (26.7%)	2.59 (0.59, 8.92)	0.107
1	DQA1*03:01:01	162 (12.7%)	2 (3.2%)	0.23 (0.03, 0.88)	0.0268		2	162 (16.1%)	2 (8.3%)	0.47 (0.05, 1.96)	0.406		3	162 (17.5%)	2 (13.3%)	0.73 (0.08, 3.25)	1
1	DQA1*03:02//*03:03:01	81 (6.4%)	9 (14.5%)	2.5 (1.19, 5.24)	0.0125		2	81 (8%)	9 (37.5%)	6.86 (2.91, 16.16)	4.36e-07
1	DQA1*04:01:01	52 (4.1%)	2 (3.2%)	0.78 (0.09, 3.1)	1		2	52 (5.2%)	2 (8.3%)	1.67 (0.19, 7.1)	0.361		3	52 (5.6%)	2 (13.3%)	2.58 (0.28, 11.88)	0.211
1	DQA1*04:02	3 (0.2%)	0 (0%)	0 (0, 50.19)	1		2	3 (0.3%)	0 (0%)	0 (0, 104.7)	1		3	3 (0.3%)	0 (0%)	0 (0, 156.46)	1
1	DQA1*04:04	1 (0.1%)	0 (0%)	0 (0, 790.26)	1		2	1 (0.1%)	0 (0%)	0 (0, 1595.6)	1		3	1 (0.1%)	0 (0%)	0 (0, 2320.35)	1
1	DQA1*05:01:01	153 (12%)	1 (1.6%)	0.12 (0, 0.71)	0.00709		2	153 (15.2%)	1 (4.2%)	0.24 (0.01, 1.52)	0.239		3	153 (16.5%)	1 (6.7%)	0.36 (0.01, 2.41)	0.487
1	DQA1*05:03	7 (0.6%)	0 (0%)	0 (0, 14.47)	1		2	7 (0.7%)	0 (0%)	0 (0, 30.53)	1		3	7 (0.8%)	0 (0%)	0 (0, 46.43)	1
1	DQA1*05:05:01	131 (10.3%)	4 (6.5%)	0.6 (0.16, 1.66)	0.515		2	131 (13%)	4 (16.7%)	1.34 (0.33, 4.08)	0.542		3	131 (14.1%)	4 (26.7%)	2.2 (0.5, 7.58)	0.252
1	DQA1*05:09	1 (0.1%)	0 (0%)	0 (0, 790.26)	1		2	1 (0.1%)	0 (0%)	0 (0, 1595.6)	1		3	1 (0.1%)	0 (0%)	0 (0, 2320.35)	1
1	DQA1*05:10	1 (0.1%)	0 (0%)	0 (0, 790.26)	1		2	1 (0.1%)	0 (0%)	0 (0, 1595.6)	1		3	1 (0.1%)	0 (0%)	0 (0, 2320.35)	1
1	DQA1*06:01:01	6 (0.5%)	0 (0%)	0 (0, 17.7)	1		2	6 (0.6%)	0 (0%)	0 (0, 37.29)	1		3	6 (0.6%)	0 (0%)	0 (0, 56.6)	1
1	DQB1*02:01:01	144 (11.3%)	1 (1.6%)	0.13 (0, 0.76)	0.0108		2	144 (13.4%)	1 (3.6%)	0.24 (0.01, 1.47)	0.161		3	144 (16.6%)	1 (5.9%)	0.31 (0.01, 2.06)	0.334		4	144 (17.6%)	1 (7.7%)	0.39 (0.01, 2.67)	0.71
1	DQB1*02:01:08	9 (0.7%)	0 (0%)	0 (0, 10.57)	1		2	9 (0.8%)	0 (0%)	0 (0, 20.22)	1		3	9 (1%)	0 (0%)	0 (0, 27.86)	1		4	9 (1.1%)	0 (0%)	0 (0, 35.16)	1
1	DQB1*02:02:01	78 (6.1%)	3 (4.8%)	0.78 (0.15, 2.48)	1		2	78 (7.3%)	3 (10.7%)	1.53 (0.29, 5.17)	0.455		3	78 (9%)	3 (17.6%)	2.17 (0.39, 8.01)	0.198		4	78 (9.6%)	3 (23.1%)	2.83 (0.49, 11.31)	0.126
1	DQB1*03:01:01	203 (16%)	11 (17.7%)	1.14 (0.58, 2.22)	0.709		2	203 (19%)	11 (39.3%)	2.77 (1.28, 6)	0.00732
1	DQB1*03:01:03	1 (0.1%)	0 (0%)	0 (0, 790.26)	1		2	1 (0.1%)	0 (0%)	0 (0, 1457.79)	1		3	1 (0.1%)	0 (0%)	0 (0, 1931.24)	1		4	1 (0.1%)	0 (0%)	0 (0, 2357.85)	1
1	DQB1*03:02:01	160 (12.6%)	3 (4.8%)	0.35 (0.07, 1.11)	0.0739		2	160 (14.9%)	3 (10.7%)	0.68 (0.13, 2.28)	0.787		3	160 (18.4%)	3 (17.6%)	0.95 (0.17, 3.45)	1		4	160 (19.6%)	3 (23.1%)	1.23 (0.22, 4.85)	0.727
1	DQB1*03:03:02	49 (3.9%)	2 (3.2%)	0.83 (0.1, 3.31)	1		2	49 (4.6%)	2 (7.1%)	1.6 (0.18, 6.72)	0.377		3	49 (5.6%)	2 (11.8%)	2.23 (0.24, 10)	0.256		4	49 (6%)	2 (15.4%)	2.84 (0.3, 13.57)	0.188
1	DQB1*03:04	1 (0.1%)	0 (0%)	0 (0, 790.26)	1		2	1 (0.1%)	0 (0%)	0 (0, 1457.79)	1		3	1 (0.1%)	0 (0%)	0 (0, 1931.24)	1		4	1 (0.1%)	0 (0%)	0 (0, 2357.85)	1
1	DQB1*03:04//*03:04:01	3 (0.2%)	0 (0%)	0 (0, 50.19)	1		2	3 (0.3%)	0 (0%)	0 (0, 94.97)	1		3	3 (0.3%)	0 (0%)	0 (0, 128.73)	1		4	3 (0.4%)	0 (0%)	0 (0, 160.31)	1
1	DQB1*03:05:01	2 (0.2%)	0 (0%)	0 (0, 110.05)	1		2	2 (0.2%)	0 (0%)	0 (0, 206.81)	1		3	2 (0.2%)	0 (0%)	0 (0, 278.86)	1		4	2 (0.2%)	0 (0%)	0 (0, 347.16)	1
1	DQB1*03:09	1 (0.1%)	0 (0%)	0 (0, 790.26)	1		2	1 (0.1%)	0 (0%)	0 (0, 1457.79)	1		3	1 (0.1%)	0 (0%)	0 (0, 1931.24)	1		4	1 (0.1%)	0 (0%)	0 (0, 2357.85)	1
1	DQB1*03:19:01//*03:19:01	3 (0.2%)	0 (0%)	0 (0, 50.19)	1		2	3 (0.3%)	0 (0%)	0 (0, 94.97)	1		3	3 (0.3%)	0 (0%)	0 (0, 128.73)	1		4	3 (0.4%)	0 (0%)	0 (0, 160.31)	1
1	DQB1*04:02:01	58 (4.6%)	2 (3.2%)	0.7 (0.08, 2.75)	1		2	58 (5.4%)	2 (7.1%)	1.34 (0.15, 5.59)	0.662		3	58 (6.7%)	2 (11.8%)	1.86 (0.2, 8.31)	0.322		4	58 (7.1%)	2 (15.4%)	2.37 (0.25, 11.26)	0.241
1	DQB1*05:01:01	149 (11.7%)	0 (0%)	0 (0, 0.47)	0.00129		2	149 (13.9%)	0 (0%)	0 (0, 0.88)	0.0245		3	149 (17.2%)	0 (0%)	0 (0, 1.19)	0.0931		4	149 (18.3%)	0 (0%)	0 (0, 1.49)	0.141
1	DQB1*05:01:24	1 (0.1%)	0 (0%)	0 (0, 790.26)	1		2	1 (0.1%)	0 (0%)	0 (0, 1457.79)	1		3	1 (0.1%)	0 (0%)	0 (0, 1931.24)	1		4	1 (0.1%)	0 (0%)	0 (0, 2357.85)	1
1	DQB1*05:02:01	16 (1.3%)	0 (0%)	0 (0, 5.4)	1		2	16 (1.5%)	0 (0%)	0 (0, 10.36)	1		3	16 (1.8%)	0 (0%)	0 (0, 14.31)	1		4	16 (2%)	0 (0%)	0 (0, 18.11)	1
1	DQB1*05:03:01	28 (2.2%)	2 (3.2%)	1.48 (0.17, 6.11)	0.647		2	28 (2.6%)	2 (7.1%)	2.86 (0.31, 12.42)	0.176		3	28 (3.2%)	2 (11.8%)	3.99 (0.42, 18.51)	0.11		4	28 (3.4%)	2 (15.4%)	5.1 (0.52, 25.08)	0.0771
1	DQB1*05:04	3 (0.2%)	0 (0%)	0 (0, 50.19)	1		2	3 (0.3%)	0 (0%)	0 (0, 94.97)	1		3	3 (0.3%)	0 (0%)	0 (0, 128.73)	1		4	3 (0.4%)	0 (0%)	0 (0, 160.31)	1
1	DQB1*06:01:01	9 (0.7%)	0 (0%)	0 (0, 10.57)	1		2	9 (0.8%)	0 (0%)	0 (0, 20.22)	1		3	9 (1%)	0 (0%)	0 (0, 27.86)	1		4	9 (1.1%)	0 (0%)	0 (0, 35.16)	1
1	DQB1*06:02:01	201 (15.8%)	34 (54.8%)	6.47 (3.84, 10.91)	3.31e-15
1	DQB1*06:03:01	98 (7.7%)	0 (0%)	0 (0, 0.75)	0.012		2	98 (9.2%)	0 (0%)	0 (0, 1.43)	0.167		3	98 (11.3%)	0 (0%)	0 (0, 1.94)	0.242		4	98 (12%)	0 (0%)	0 (0, 2.45)	0.384
1	DQB1*06:04:01	52 (4.1%)	4 (6.5%)	1.62 (0.41, 4.63)	0.326		2	52 (4.9%)	4 (14.3%)	3.26 (0.79, 9.99)	0.0497		3	52 (6%)	4 (23.5%)	4.81 (1.1, 16.31)	0.0184
1	DQB1*06:09//*06:09:01	2 (0.2%)	0 (0%)	0 (0, 110.05)	1		2	2 (0.2%)	0 (0%)	0 (0, 206.81)	1		3	2 (0.2%)	0 (0%)	0 (0, 278.86)	1		4	2 (0.2%)	0 (0%)	0 (0, 347.16)	1
1	DQB1*06:14:01	1 (0.1%)	0 (0%)	0 (0, 790.26)	1		2	1 (0.1%)	0 (0%)	0 (0, 1457.79)	1		3	1 (0.1%)	0 (0%)	0 (0, 1931.24)	1		4	1 (0.1%)	0 (0%)	0 (0, 2357.85)	1
1	DPA1*01:03:01	1072 (84.3%)	54 (87.1%)	1.26 (0.59, 2.69)	0.55		2	1072 (84.7%)	54 (91.5%)	1.95 (0.77, 6.34)	0.191
1	DPA1*01:04	7 (0.6%)	1 (1.6%)	2.96 (0.06, 23.62)	0.317		2	7 (0.6%)	1 (1.7%)	3.1 (0.07, 24.76)	0.306
1	DPA1*01:05	1 (0.1%)	0 (0%)	0 (0, 790.26)	1		2	1 (0.1%)	0 (0%)	0 (0, 826.06)	1
1	DPA1*02:01:01	70 (5.5%)	2 (3.2%)	0.57 (0.07, 2.24)	0.77		2	70 (5.5%)	2 (3.4%)	0.6 (0.07, 2.35)	0.767
1	DPA1*02:01:02	64 (5%)	2 (3.2%)	0.63 (0.07, 2.47)	0.765		2	64 (5.1%)	2 (3.4%)	0.66 (0.08, 2.59)	0.765
1	DPA1*02:01:04	3 (0.2%)	0 (0%)	0 (0, 50.19)	1		2	3 (0.2%)	0 (0%)	0 (0, 52.53)	1
1	DPA1*02:02:01	10 (0.8%)	0 (0%)	0 (0, 9.31)	1		2	10 (0.8%)	0 (0%)	0 (0, 9.74)	1
1	DPA1*02:02:02	34 (2.7%)	0 (0%)	0 (0, 2.36)	0.401		2	34 (2.7%)	0 (0%)	0 (0, 2.47)	0.398
1	DPA1*02:06	6 (0.5%)	3 (4.8%)	10.68 (1.69, 51.4)	0.00658
1	DPA1*02:07:01	2 (0.2%)	0 (0%)	0 (0, 110.05)	1		2	2 (0.2%)	0 (0%)	0 (0, 115.09)	1
1	DPA1*03:01//*03:01:01	2 (0.2%)	0 (0%)	0 (0, 110.05)	1		2	2 (0.2%)	0 (0%)	0 (0, 115.09)	1
1	DPA1*04:01	1 (0.1%)	0 (0%)	0 (0, 790.26)	1		2	1 (0.1%)	0 (0%)	0 (0, 826.06)	1
1	DPB1*01:01:01	73 (5.7%)	2 (3.2%)	0.55 (0.06, 2.14)	0.575		2	73 (5.8%)	2 (3.3%)	0.56 (0.07, 2.21)	0.575		3	73 (6.5%)	2 (3.4%)	0.51 (0.06, 2)	0.578		4	73 (7.8%)	2 (3.6%)	0.45 (0.05, 1.76)	0.426
1	DPB1*01:01:02	1 (0.1%)	0 (0%)	0 (0, 790.26)	1		2	1 (0.1%)	0 (0%)	0 (0, 813.73)	1		3	1 (0.1%)	0 (0%)	0 (0, 741.73)	1		4	1 (0.1%)	0 (0%)	0 (0, 658.3)	1
1	DPB1*02:01:02	178 (14%)	3 (4.8%)	0.31 (0.06, 0.98)	0.0366		2	178 (14%)	3 (5%)	0.32 (0.06, 1.01)	0.052		3	178 (15.9%)	3 (5.2%)	0.29 (0.06, 0.9)	0.0242
1	DPB1*02:02//*02:02:01	7 (0.6%)	0 (0%)	0 (0, 14.47)	1		2	7 (0.6%)	0 (0%)	0 (0, 14.91)	1		3	7 (0.6%)	0 (0%)	0 (0, 13.58)	1		4	7 (0.7%)	0 (0%)	0 (0, 12.04)	1
1	DPB1*03:01:01	123 (9.7%)	9 (14.5%)	1.59 (0.76, 3.29)	0.212		2	123 (9.7%)	9 (15%)	1.64 (0.79, 3.42)	0.18		3	123 (11%)	9 (15.5%)	1.48 (0.71, 3.09)	0.291		4	123 (13.1%)	9 (16.4%)	1.3 (0.62, 2.71)	0.49
1	DPB1*04:01:01	574 (45.1%)	35 (56.5%)	1.58 (0.94, 2.64)	0.0804		2	574 (45.3%)	35 (58.3%)	1.69 (1, 2.86)	0.0472		3	574 (51.4%)	35 (60.3%)	1.44 (0.84, 2.46)	0.185		4	574 (61.2%)	35 (63.6%)	1.11 (0.63, 1.95)	0.718
1	DPB1*04:02:01	152 (11.9%)	2 (3.2%)	0.25 (0.03, 0.94)	0.039		2	152 (12%)	2 (3.3%)	0.25 (0.03, 0.97)	0.0381		3
1	DPB1*05:01:01	27 (2.1%)	3 (4.8%)	2.34 (0.44, 7.95)	0.16		2	27 (2.1%)	3 (5%)	2.42 (0.46, 8.22)	0.15		3	27 (2.4%)	3 (5.2%)	2.2 (0.41, 7.49)	0.181		4	27 (2.9%)	3 (5.5%)	1.94 (0.37, 6.64)	0.228
1	DPB1*06:01//*06:01:01	21 (1.7%)	1 (1.6%)	0.98 (0.02, 6.28)	1		2	21 (1.7%)	1 (1.7%)	1.01 (0.02, 6.48)	1		3	21 (1.9%)	1 (1.7%)	0.91 (0.02, 5.9)	1		4	21 (2.2%)	1 (1.8%)	0.81 (0.02, 5.23)	1
1	DPB1*09:01:01	7 (0.6%)	1 (1.6%)	2.96 (0.06, 23.62)	0.317		2	7 (0.6%)	1 (1.7%)	3.05 (0.07, 24.37)	0.31		3	7 (0.6%)	1 (1.7%)	2.78 (0.06, 22.2)	0.334		4	7 (0.7%)	1 (1.8%)	2.46 (0.05, 19.71)	0.367
1	DPB1*10:01//*10:01:01	10 (0.8%)	0 (0%)	0 (0, 9.31)	1		2	10 (0.8%)	0 (0%)	0 (0, 9.59)	1		3	10 (0.9%)	0 (0%)	0 (0, 8.74)	1		4	10 (1.1%)	0 (0%)	0 (0, 7.74)	1
1	DPB1*103:01v	1 (0.1%)	0 (0%)	0 (0, 790.26)	1		2	1 (0.1%)	0 (0%)	0 (0, 813.73)	1		3	1 (0.1%)	0 (0%)	0 (0, 741.73)	1		4	1 (0.1%)	0 (0%)	0 (0, 658.3)	1
1	DPB1*104:01:01	4 (0.3%)	1 (1.6%)	5.18 (0.1, 53.39)	0.212		2	4 (0.3%)	1 (1.7%)	5.34 (0.11, 55)	0.207		3	4 (0.4%)	1 (1.7%)	4.86 (0.1, 50.21)	0.224		4	4 (0.4%)	1 (1.8%)	4.31 (0.09, 44.51)	0.248
1	DPB1*11:01:01	11 (0.9%)	0 (0%)	0 (0, 8.31)	1		2	11 (0.9%)	0 (0%)	0 (0, 8.57)	1		3	11 (1%)	0 (0%)	0 (0, 7.8)	1		4	11 (1.2%)	0 (0%)	0 (0, 6.91)	1
1	DPB1*13:01:01	15 (1.2%)	0 (0%)	0 (0, 5.81)	1		2	15 (1.2%)	0 (0%)	0 (0, 5.99)	1		3	15 (1.3%)	0 (0%)	0 (0, 5.45)	1		4	15 (1.6%)	0 (0%)	0 (0, 4.82)	1
1	DPB1*14:01//*14:01:01	15 (1.2%)	0 (0%)	0 (0, 5.81)	1		2	15 (1.2%)	0 (0%)	0 (0, 5.99)	1		3	15 (1.3%)	0 (0%)	0 (0, 5.45)	1		4	15 (1.6%)	0 (0%)	0 (0, 4.82)	1
1	DPB1*15:01//*15:01:01	11 (0.9%)	1 (1.6%)	1.88 (0.04, 13.31)	0.436		2	11 (0.9%)	1 (1.7%)	1.94 (0.04, 13.73)	0.427		3	11 (1%)	1 (1.7%)	1.76 (0.04, 12.51)	0.457		4	11 (1.2%)	1 (1.8%)	1.56 (0.04, 11.1)	0.497
1	DPB1*16:01//*16:01:01	8 (0.6%)	0 (0%)	0 (0, 12.22)	1		2	8 (0.6%)	0 (0%)	0 (0, 12.59)	1		3	8 (0.7%)	0 (0%)	0 (0, 11.47)	1		4	8 (0.9%)	0 (0%)	0 (0, 10.17)	1
1	DPB1*17:01//*17:01:01	10 (0.8%)	1 (1.6%)	2.07 (0.05, 14.95)	0.409		2	10 (0.8%)	1 (1.7%)	2.13 (0.05, 15.42)	0.4		3	10 (0.9%)	1 (1.7%)	1.94 (0.04, 14.05)	0.429		4	10 (1.1%)	1 (1.8%)	1.72 (0.04, 12.47)	0.467
1	DPB1*19:01:01	11 (0.9%)	0 (0%)	0 (0, 8.31)	1		2	11 (0.9%)	0 (0%)	0 (0, 8.57)	1		3	11 (1%)	0 (0%)	0 (0, 7.8)	1		4	11 (1.2%)	0 (0%)	0 (0, 6.91)	1
1	DPB1*20:01:01	5 (0.4%)	1 (1.6%)	4.15 (0.09, 37.91)	0.249		2	5 (0.4%)	1 (1.7%)	4.27 (0.09, 39.06)	0.243		3	5 (0.4%)	1 (1.7%)	3.89 (0.08, 35.59)	0.263		4	5 (0.5%)	1 (1.8%)	3.45 (0.07, 31.6)	0.29
1	DPB1*21:01	1 (0.1%)	0 (0%)	0 (0, 790.26)	1		2	1 (0.1%)	0 (0%)	0 (0, 813.73)	1		3	1 (0.1%)	0 (0%)	0 (0, 741.73)	1		4	1 (0.1%)	0 (0%)	0 (0, 658.3)	1
1	DPB1*23:01:01	4 (0.3%)	2 (3.2%)	10.51 (0.93, 75.02)	0.0283
1	DPB1*296:01	1 (0.1%)	0 (0%)	0 (0, 790.26)	1		2	1 (0.1%)	0 (0%)	0 (0, 813.73)	1		3	1 (0.1%)	0 (0%)	0 (0, 741.73)	1		4	1 (0.1%)	0 (0%)	0 (0, 658.3)	1
1	DPB1*40:01:01	1 (0.1%)	0 (0%)	0 (0, 790.26)	1		2	1 (0.1%)	0 (0%)	0 (0, 813.73)	1		3	1 (0.1%)	0 (0%)	0 (0, 741.73)	1		4	1 (0.1%)	0 (0%)	0 (0, 658.3)	1
1	DPB1*678:01	1 (0.1%)	0 (0%)	0 (0, 790.26)	1		2	1 (0.1%)	0 (0%)	0 (0, 813.73)	1		3	1 (0.1%)	0 (0%)	0 (0, 741.73)	1		4	1 (0.1%)	0 (0%)	0 (0, 658.3)	1
