# Supplementary material for: HLA high-resolution typing by next-generation sequencing in Pandemrix-induced narcolepsy
Source: PLoS One. 2019 Oct 2;14(10):e0222882. doi: 10.1371/journal.pone.0222882 (PMC6774514; doi:10.1371/journal.pone.0222882)
Supplement: S5 Table — (XLSX) [file pone.0222882.s005.xlsx]

## Sheet: S5
Round	Allele	FDR n (%)	NT1 n (%)	OR (95% CI)	p-value		Round	FDR n (%)	NT1 n (%)	OR (95% CI)	p-value		Round	FDR n (%)	NT1 n (%)	OR (95% CI)	p-value
1	DRB3*01:01:02	18 (13.6%)	1 (1.6%)	0.1 (0, 0.69)	0.00809
1	DRB3*02:02:01	13 (9.8%)	5 (8.1%)	0.8 (0.21, 2.55)	0.795		2	13 (11.4%)	5 (8.2%)	0.7 (0.18, 2.21)	0.608
1	DRB3*03:01:01	7 (5.3%)	4 (6.5%)	1.23 (0.25, 5.07)	0.747		2	7 (6.1%)	4 (6.6%)	1.07 (0.22, 4.43)	1
1	DRB4*01:01:01// DRB4*01:01:01:01	4 (3%)	0 (0%)	0 (0, 3.22)	0.308		2	4 (3.5%)	0 (0%)	0 (0, 2.82)	0.299
1	DRB4*01:03:01	28 (21.2%)	13 (21%)	0.99 (0.47, 2.07)	0.969		2	28 (24.6%)	13 (21.3%)	0.83 (0.39, 1.76)	0.629
1	DRB4*01:03:01:02N	3 (2.3%)	1 (1.6%)	0.71 (0.01, 9)	1		2	3 (2.6%)	1 (1.6%)	0.62 (0.01, 7.89)	1
1	DRB4*01:03:02	0 (0%)	1 (1.6%)		0.32		2	0 (0%)	1 (1.6%)		0.349
1	DRB5*01:01:01	48 (36.4%)	34 (54.8%)	2.12 (1.15, 3.92)	0.0151		2	48 (42.1%)	34 (55.7%)	1.73 (0.92, 3.24)	0.085
1	DRBX*null	11 (8.3%)	3 (4.8%)	0.56 (0.1, 2.23)	0.554		2	11 (9.6%)	3 (4.9%)	0.49 (0.08, 1.94)	0.384
1	DRB1*01:01:01	4 (3%)	0 (0%)	0 (0, 3.22)	0.308		2	4 (3.4%)	0 (0%)	0 (0, 2.87)	0.3
1	DRB1*01:03// *01:03:01	3 (2.3%)	1 (1.6%)	0.71 (0.01, 9)	1		2	3 (2.6%)	1 (1.6%)	0.63 (0.01, 8.03)	1
1	DRB1*03:01:01	16 (12.1%)	1 (1.6%)	0.12 (0, 0.81)	0.014
1	DRB1*04:01:01	16 (12.1%)	7 (11.3%)	0.92 (0.36, 2.37)	0.867		2	16 (13.8%)	7 (11.5%)	0.81 (0.31, 2.09)	0.663
1	DRB1*04:04:01	3 (2.3%)	0 (0%)	0 (0, 5.16)	0.553		2	3 (2.6%)	0 (0%)	0 (0, 4.6)	0.552
1	DRB1*04:05:01	0 (0%)	1 (1.6%)		0.32		2	0 (0%)	1 (1.6%)		0.345
1	DRB1*04:07:01	1 (0.8%)	1 (1.6%)	2.14 (0.03, 169.61)	0.538		2	1 (0.9%)	1 (1.6%)	1.91 (0.02, 151.56)	1
1	DRB1*04:08:01	2 (1.5%)	1 (1.6%)	1.07 (0.02, 20.83)	1		2	2 (1.7%)	1 (1.6%)	0.95 (0.02, 18.61)	1
1	DRB1*07:01:01	13 (9.8%)	4 (6.5%)	0.63 (0.14, 2.17)	0.589		2	13 (11.2%)	4 (6.6%)	0.56 (0.13, 1.92)	0.425
1	DRB1*08:01:01	3 (2.3%)	2 (3.2%)	1.43 (0.12, 12.83)	0.655		2	3 (2.6%)	2 (3.3%)	1.27 (0.1, 11.45)	1
1	DRB1*09:01:02	0 (0%)	1 (1.6%)		0.32		2	0 (0%)	1 (1.6%)		0.345
1	DRB1*10:01:01	1 (0.8%)	0 (0%)	0 (0, 82.93)	1		2	1 (0.9%)	0 (0%)	0 (0, 74.08)	1
1	DRB1*11:01:01	2 (1.5%)	1 (1.6%)	1.07 (0.02, 20.83)	1		2	2 (1.7%)	1 (1.6%)	0.95 (0.02, 18.61)	1
1	DRB1*11:04:01	2 (1.5%)	0 (0%)	0 (0, 11.37)	1		2	2 (1.7%)	0 (0%)	0 (0, 10.14)	0.546
1	DRB1*12:01:01	2 (1.5%)	2 (3.2%)	2.16 (0.15, 30.41)	0.594		2	2 (1.7%)	2 (3.3%)	1.92 (0.14, 27.17)	0.609
1	DRB1*13:01:01	6 (4.5%)	0 (0%)	0 (0, 1.79)	0.179		2	6 (5.2%)	0 (0%)	0 (0, 1.59)	0.0947
1	DRB1*13:02:01	7 (5.3%)	4 (6.5%)	1.23 (0.25, 5.07)	0.747		2	7 (6%)	4 (6.6%)	1.09 (0.22, 4.51)	1
1	DRB1*14:54:01	3 (2.3%)	2 (3.2%)	1.43 (0.12, 12.83)	0.655		2	3 (2.6%)	2 (3.3%)	1.27 (0.1, 11.45)	1
1	DRB1*15:01:01	48 (36.4%)	34 (54.8%)	2.12 (1.15, 3.92)	0.0151		2	48 (41.4%)	34 (55.7%)	1.78 (0.95, 3.34)	0.0687
1	DQA1*01:01:01	5 (3.8%)	0 (0%)	0 (0, 2.31)	0.179		2	5 (6.5%)	0 (0%)	0 (0, 3.52)	0.335		3	5 (7.8%)	0 (0%)	0 (0, 4.77)	0.577
1	DQA1*01:02:01	55 (41.7%)	38 (61.3%)	2.22 (1.2, 4.11)	0.0107
1	DQA1*01:03:01	6 (4.5%)	0 (0%)	0 (0, 1.79)	0.179		2	6 (7.8%)	0 (0%)	0 (0, 2.72)	0.331		3	6 (9.4%)	0 (0%)	0 (0, 3.68)	0.589
1	DQA1*01:04:01	2 (1.5%)	1 (1.6%)	1.07 (0.02, 20.83)	1		2	2 (2.6%)	1 (4.2%)	1.62 (0.03, 32.51)	0.561		3	2 (3.1%)	1 (6.7%)	2.19 (0.04, 44.82)	0.473
1	DQA1*01:05:01	1 (0.8%)	0 (0%)	0 (0, 82.93)	1		2	1 (1.3%)	0 (0%)	0 (0, 124.88)	1		3	1 (1.6%)	0 (0%)	0 (0, 165.97)	1
1	DQA1*01:07Q	1 (0.8%)	1 (1.6%)	2.14 (0.03, 169.61)	0.538		2	1 (1.3%)	1 (4.2%)	3.26 (0.04, 262.13)	0.421		3	1 (1.6%)	1 (6.7%)	4.38 (0.05, 357.54)	0.346
1	DQA1*02:01// *02:01:01	13 (9.8%)	4 (6.5%)	0.63 (0.14, 2.17)	0.589		2	13 (16.9%)	4 (16.7%)	0.98 (0.21, 3.69)	1		3	13 (20.3%)	4 (26.7%)	1.42 (0.28, 5.89)	0.728
1	DQA1*03:01:01	9 (6.8%)	2 (3.2%)	0.46 (0.05, 2.31)	0.508		2	9 (11.7%)	2 (8.3%)	0.69 (0.07, 3.71)	1		3	9 (14.1%)	2 (13.3%)	0.94 (0.09, 5.4)	1
1	DQA1*03:02// *03:03:01	13 (9.8%)	9 (14.5%)	1.55 (0.63, 3.86)	0.339		2	13 (16.9%)	9 (37.5%)	2.95 (1.07, 8.18)	0.0326
1	DQA1*04:01:01	3 (2.3%)	2 (3.2%)	1.43 (0.12, 12.83)	0.655		2	3 (3.9%)	2 (8.3%)	2.22 (0.18, 20.7)	0.59		3	3 (4.7%)	2 (13.3%)	3.07 (0.23, 29.74)	0.239
1	DQA1*05:01:01	16 (12.1%)	1 (1.6%)	0.12 (0, 0.81)	0.014		2	16 (20.8%)	1 (4.2%)	0.17 (0, 1.2)	0.0661		3	16 (25%)	1 (6.7%)	0.22 (0, 1.66)	0.17
1	DQA1*05:05:01	8 (6.1%)	4 (6.5%)	1.07 (0.23, 4.19)	1		2	8 (10.4%)	4 (16.7%)	1.71 (0.34, 7.25)	0.472		3	8 (12.5%)	4 (26.7%)	2.51 (0.47, 11.58)	0.227
1	DQB1*02:01:01	16 (12.1%)	1 (1.6%)	0.12 (0, 0.81)	0.014
1	DQB1*02:02:01	10 (7.6%)	3 (4.8%)	0.62 (0.11, 2.54)	0.556		2	10 (8.6%)	3 (4.9%)	0.55 (0.09, 2.25)	0.547
1	DQB1*03:01:01	19 (14.4%)	11 (17.7%)	1.28 (0.57, 2.89)	0.548		2	19 (16.4%)	11 (18%)	1.12 (0.5, 2.54)	0.781
1	DQB1*03:02:01	11 (8.3%)	3 (4.8%)	0.56 (0.1, 2.23)	0.554		2	11 (9.5%)	3 (4.9%)	0.5 (0.09, 1.98)	0.385
1	DQB1*03:03:02	3 (2.3%)	2 (3.2%)	1.43 (0.12, 12.83)	0.655		2	3 (2.6%)	2 (3.3%)	1.27 (0.1, 11.45)	1
1	DQB1*04:02:01	3 (2.3%)	2 (3.2%)	1.43 (0.12, 12.83)	0.655		2	3 (2.6%)	2 (3.3%)	1.27 (0.1, 11.45)	1
1	DQB1*05:01:01	6 (4.5%)	0 (0%)	0 (0, 1.79)	0.179		2	6 (5.2%)	0 (0%)	0 (0, 1.59)	0.0947
1	DQB1*05:03:01	3 (2.3%)	2 (3.2%)	1.43 (0.12, 12.83)	0.655		2	3 (2.6%)	2 (3.3%)	1.27 (0.1, 11.45)	1
1	DQB1*06:02:01	48 (36.4%)	34 (54.8%)	2.12 (1.15, 3.92)	0.0151		2	48 (41.4%)	34 (55.7%)	1.78 (0.95, 3.34)	0.0687
1	DQB1*06:03:01	6 (4.5%)	0 (0%)	0 (0, 1.79)	0.179		2	6 (5.2%)	0 (0%)	0 (0, 1.59)	0.0947
1	DQB1*06:04:01	7 (5.3%)	4 (6.5%)	1.23 (0.25, 5.07)	0.747		2	7 (6%)	4 (6.6%)	1.09 (0.22, 4.51)	1
1	DPA1*01:03:01	112 (84.8%)	54 (87.1%)	1.21 (0.5, 2.91)	0.678
1	DPA1*01:04	2 (1.5%)	1 (1.6%)	1.07 (0.02, 20.83)	1
1	DPA1*02:01:01	5 (3.8%)	2 (3.2%)	0.85 (0.08, 5.36)	1
1	DPA1*02:01:02	8 (6.1%)	2 (3.2%)	0.52 (0.05, 2.71)	0.507
1	DPA1*02:06	5 (3.8%)	3 (4.8%)	1.29 (0.19, 6.88)	0.712
1	DPB1*01:01:01	8 (6.1%)	2 (3.2%)	0.52 (0.05, 2.71)	0.507
1	DPB1*02:01:02	11 (8.3%)	3 (4.8%)	0.56 (0.1, 2.23)	0.554
1	DPB1*03:01:01	17 (12.9%)	9 (14.5%)	1.15 (0.48, 2.74)	0.755
1	DPB1*04:01:01	72 (54.5%)	35 (56.5%)	1.08 (0.59, 1.98)	0.803
1	DPB1*04:02:01	7 (5.3%)	2 (3.2%)	0.6 (0.06, 3.26)	0.721
1	DPB1*05:01:01	5 (3.8%)	3 (4.8%)	1.29 (0.19, 6.88)	0.712
1	DPB1*06:01//*06:01:01	1 (0.8%)	1 (1.6%)	2.14 (0.03, 169.61)	0.538
1	DPB1*09:01:01	1 (0.8%)	1 (1.6%)	2.14 (0.03, 169.61)	0.538
1	DPB1*104:01:01	2 (1.5%)	1 (1.6%)	1.07 (0.02, 20.83)	1
1	DPB1*11:01:01	1 (0.8%)	0 (0%)	0 (0, 82.93)	1
1	DPB1*13:01:01	1 (0.8%)	0 (0%)	0 (0, 82.93)	1
1	DPB1*15:01//*15:01:01	2 (1.5%)	1 (1.6%)	1.07 (0.02, 20.83)	1
1	DPB1*17:01//*17:01:01	2 (1.5%)	1 (1.6%)	1.07 (0.02, 20.83)	1
1	DPB1*20:01:01	1 (0.8%)	1 (1.6%)	2.14 (0.03, 169.61)	0.538
1	DPB1*23:01:01	1 (0.8%)	2 (3.2%)	4.33 (0.22, 259.1)	0.24
