# Supplementary material for: HLA high-resolution typing by next-generation sequencing in Pandemrix-induced narcolepsy
Source: PLoS One. 2019 Oct 2;14(10):e0222882. doi: 10.1371/journal.pone.0222882 (PMC6774514; doi:10.1371/journal.pone.0222882)
Supplement: S6 Table — (XLSX) [file pone.0222882.s006.xlsx]

## Sheet: S6
	Allele	FDR n (%)	NT1 n (%)	OR	H-Score	p-value
	HLA-DRB3, DRB4, DRB5
Base	DRB4*01:03:01	28 (21.2% )	13 (21.0% )	1	-0.04363	0.965195
1	DRB3*01:01:02	18 (13.6% )	1 (1.6% )	0.09238	-2.78275	0.00539
2	DRB3*02:02:01	13 (9.8% )	5 (8.1% )	0.6539	-0.42151	0.673384
3	DRB3*03:01:01	7 (5.3% )	4 (6.5% )	1.168	0.33272	0.739342
4	DRB4*01:01:01//DRB4*01:01:01:01	4 (3.0% )	0 (% )		-1.39986	0.161557
5	DRB4*01:03:01:02N	3 (2.3% )	1 (1.6% )	0.3971	-0.30481	0.760513
6	DRB4*01:03:02	0 (% )	1 (1.6% )		1.4667	0.142458
7	DRB5*01:01:01	48 (36.4% )	34 (54.8% )	3.515	3.23573	0.001213
8	DRBX*null	11 (8.3% )	3 (4.8% )	0.6643	-0.84555	0.397804
	HLA-DRB1
Base	*04:01:01	16 (12.1% )	7 (11.3% )	1	-0.17002	0.864997
1	*01:01:01	4 (3.0% )	0 (0%)		-1.39986	0.161557
2	*01:03//*01:03:01	3 (2.3% )	1 (1.6% )	1.337	-0.30481	0.760513
3	*03:01:01	16 (12.1% )	1 (1.6% )	0.101	-2.53882	0.011123
4	*04:04:01	3 (2.3% )	0 (0%)		-1.20584	0.227877
5	*04:05:01	0 (0%)	1 (1.6%)		1.4667	0.142458
6	*04:07:01	1 (0.8% )	1 (1.6%)	8.461	0.55287	0.580351
7	*04:08:01	2 (1.5% )	1 (1.6%)	0.8855	0.05186	0.958637
8	*07:01:01	13 (9.8% )	4 (6.5% )	0.6696	-0.82069	0.411824
9	*08:01:01	3 (2.3% )	2 (3.2% )	1.223	0.39593	0.692156
10	*09:01:02	0 (0%)	1 (1.6%)		1.4667	0.142458
11	*10:01:01	1 (0.8% )	0 (0%)		-0.6889	0.490883
12	*11:01:01	2 (1.5% )	1 (1.6%)	0.7014	0.05186	0.958637
13	*11:04:01	2 (1.5% )	0 (0%)		-0.97937	0.327396
14	*12:01:01	2 (1.5% )	2 (3.2% )	4.568	0.79024	0.429387
15	*13:01:01	6 (4.5% )	0 (0%)		-1.7332	0.083059
16	*13:02:01	7 (5.3% )	4 (6.5% )	1.7	0.33272	0.739342
17	*14:54:01	3 (2.3% )	2 (3.2% )	2.61	0.39593	0.692156
18	*15:01:01	48 (36.4% )	34 (54.8% )	3.673	3.23573	0.001213
	HLA-DQA1
Base	*05:05:01	8 (6.1% )	4 (6.5% )	1	0.10908	0.913137
1	*01:01:01	5 (3.8% )	0 (0%)		-1.57357	0.115587
2	*01:02:01	55 (41.7% )	38 (61.3% )	2.25	3.25012	0.001154
3	*01:03:01	6 (4.5% )	0 (0%)		-1.7332	0.083059
4	*01:04:01	2 (1.5% )	1 (1.6% )	1.297	0.05186	0.958637
5	*01:05:01	1 (0.8% )	0 (0%)		-0.6889	0.490883
6	*01:07Q	1 (0.8% )	1 (1.6% )	6.676	0.55287	0.580351
7	*02:01//*02:01:01	13 (9.8% )	4 (6.5% )	0.5532	-0.82069	0.411824
8	*03:01:01	9 (6.8% )	2 (3.2% )	0.3647	-1.04065	0.298038
9	*03:02//*03:03:01	13 (9.8% )	9 (14.5% )	1.623	1.02382	0.305919
11	*04:01:01	3 (2.3% )	2 (3.2% )	1.092	0.39593	0.692156
12	*05:01:01	16 (12.1% )	1 (1.6% )	0.08488	-2.53882	0.011123
	HLA-DQB1
Base	*06:04:01	7 (5.3% )	4 (6.5% )	1	0.3327	0.739342
1	*02:01:01	16 (12.1% )	1 (1.6% )	0.08377	-2.5388	0.011123
2	*02:02:01	10 (7.6% )	3 (4.8% )	0.5354	-0.738	0.460532
3	*03:01:01	19 (14.4% )	11 (17.7% )	1.112	0.6354	0.525167
4	*03:02:01	11 (8.3% )	3 (4.8% )	0.4504	-0.9134	0.361027
5	*03:03:02	3 (2.3% )	2 (3.2% )	0.6792	0.3959	0.692156
6	*04:02:01	3 (2.3% )	2 (3.2% )	0.879	0.3959	0.692156
7	*05:01:01	6 (4.545% )	0 (0%)		-1.7332	0.083059
8	*05:03:01	3 (2.3% )	2 (3.2% )	1.879	0.3959	0.692156
9	*06:02:01	48 (36.4% )	34 (54.8% )	2.673	3.2357	0.001213
10	*06:03:01	6 (4.5% )	0 (0%)		-1.7332	0.083059
	HLA-DPA1
Base	*01:03:01	112 (84.8% )	54 (87.1% )	1	0.38494	0.7003
1	*01:04	2 (1.5% )	1 (1.6% )	1.0031	0.05186	0.9586
2	*02:01:01	5 (3.8% )	2 (3.2% )	0.629	-0.19952	0.8419
3	*02:01:02	8 (6.1% )	2 (3.2% )	0.5015	-0.85631	0.3918
4	*02:06	5 (3.8% )	3 (4.8% )	1.5074	0.35088	0.7257
	HLA-DPB1
Base	*04:01:01	72 (54.5% )	35 (56.5% )	1	0.27624	0.7824
1	*01:01:01	8 (6.1% )	2 (3.2% )	0.5085	-0.85631	0.3918
2	*02:01:02	11 (8.3% )	3 (4.8% )	0.574	-0.84555	0.3978
3	*03:01:01	17 (12.9% )	9 (14.5% )	1.086	0.30865	0.7576
4	*04:02:01	7 (5.3% )	2 (3.2% )	0.4186	-0.65764	0.5108
5	*05:01:01	5 (3.8% )	3 (4.8% )	1.332	0.35088	0.7257
6	*06:01//*06:01:01	1 (0.8% )	1 (1.6% )	1.94	0.55287	0.5804
7	*09:01:01	1 (0.8% )	1 (1.6% )	1.681	0.55287	0.5804
8	*104:01:01	2 (1.5% )	1 (1.6% )	1.153	0.05186	0.9586
9	*11:01:01	1 (0.8% )	0 (0%)	~	-0.6889	0.4909
10	*13:01:01	1 (0.8% )	0 (0%)	~	-0.6889	0.4909
11	*15:01//*15:01:01	2 (1.5% )	1 (1.6% )	1.153	0.05186	0.9586
12	*17:01//*17:01:01	2 (1.5% )	1 (1.6% )	0.7284	0.05186	0.9586
13	*20:01:01	1 (0.8% )	1 (1.6% )	1.94	0.55287	0.5804
14	*23:01:01	1 (0.8% )	2 (3.2% )	5.319	1.30957	0.1903
