# Supplementary material for: HLA high-resolution typing by next-generation sequencing in Pandemrix-induced narcolepsy
Source: PLoS One. 2019 Oct 2;14(10):e0222882. doi: 10.1371/journal.pone.0222882 (PMC6774514; doi:10.1371/journal.pone.0222882)
Supplement: S7 Table — (XLSX) [file pone.0222882.s007.xlsx]

## Sheet: S7
	Haplotype	Controls n (%)	NT1 n (%)	OR	H-Score	p-value
	HLA-DRB3, DRB4, DRB5-DRB1
Base	DRBX*null-*08:01:01	52 (4.1%)	2 (3.2%)	1	-0.3306	0.7409
1	DRB3*01:01:02-*03:01:01	133 (10.4%)	1 (1.6%)	0.1926	-2.2205	0.02639
2	DRB3*01:01:02-*13:01:01	55 (4.4%)	0 (0%)		-1.7288	0.08385
3	DRB3*02:02:01-*03:01:01	20 (1.7%)	0 (0%)		-1.0362	0.3001
4	DRB3*02:02:01-*11:01:01	61 (4.8%)	1 (1.6%)	0.4509	-1.1677	0.2429
5	DRB3*02:02:01-*11:04:01	18 (1.4%)	0 (0%)		-0.8996	0.3683
6	DRB3*02:02:01-*12:01:01	28 (2.2%)	2 (3.2%)	1.387	0.5197	0.6033
7	DRB3*02:02:01-*13:01:01	36 (2.7%)	0 (0%)		-1.3409	0.18
8	DRB3*02:02:01-*14:54:01	21 (1.7%)	2 (3.2%)	3.71	0.899	0.3687
9	DRB3*03:01:01-*13:02:01	55 (4.3%)	4 (6.5%)	1.919	0.8148	0.4152
10	DRB4*01:01:01//DRB4*01:01:01:01-*07:01:01	37 (2.8%)	0 (0%)		-1.2858	0.1985
11	DRB4*01:03:01-*04:01:01	123 (9.7%)	7 (11.3%)	1.423	0.4278	0.6688
12	DRB4*01:03:01-*04:04:01	59 (4.6%)	0 (0%)		-1.7441	0.08115
13	DRB4*01:03:01-*04:05:01	3 (0.2%)	1 (1.6%)	18.36	1.9394	0.05245
14	DRB4*01:03:01-*04:07:01	11 (0.9%)	1 (1.6%)	8.728	0.612	0.5405
15	DRB4*01:03:01-*04:08:01	8 (0.6%)	1 (1.6%)	5.746	0.9274	0.3537
16	DRB4*01:03:01-*07:01:01	72 (5.9%)	3 (4.8%)	1.052	-0.3329	0.7392
17	DRB4*01:03:01:02N-*07:01:01	5 (0.3%)	1 (1.6%)	9.857	1.7622	0.07804
18	DRB4*01:03:02-*09:01:02	2 (0.2%)	1 (1.6%)	41.84	2.3655	0.01801
19	DRB5*01:01:01-*15:01:01	201 (15.8%)	34 (54.8%)	5.31	7.9074	2.629e-15
20	DRB5*02:02//DRB5*02:02:01-*16:01:01	16 (1.3%)	0 (0%)		-0.8939	0.3714
21	DRBX*null-*01:01:01	116 (9.1%)	0 (0%)		-2.4004	0.01638
22	DRBX*null-*01:02:01	13 (1%)	0 (0%)		-0.8039	0.4215
23	DRBX*null-*01:03//*01:03:01	11 (0.9%)	1 (1.6%)	1.565	0.612	0.5405
	HLA-DQA1-DQB1
Base	*04:01:01-*04:02:01	51 (4%)	2 (3.2%)	1	-0.3029	0.762
1	*01:01:01-*05:01:01	141 (11.1%)	0 (0%)		-2.6773	0.007422
2	*01:01:01-*05:03:01	18 (1.4%)	0 (0%)		-0.9496	0.3423
3	*01:02:01-*06:02:01	200 (15.7%)	34 (54.8%)	4.341	7.8884	3.06e-15
4	*01:02:01-*06:04:01	52 (4.1%)	4 (6.5%)	1.635	0.9267	0.3541
5	*01:02:02-*05:02:01	16 (1.3%)	0 (0%)		-0.8939	0.3714
6	*01:03:01-*06:03:01	92 (7.2%)	0 (0%)		-2.2525	0.02429
7	*01:04:01-*05:03:01	8 (0.6%)	1 (1.6%)	2.173	0.8378	0.4021
8	*01:07Q-*05:03:01	1 (0.1%)	1 (1.6%)	0.86	~	~
9	*02:01//*02:01:01-*02:02:01	78 (6.1%)	3 (4.8%)	0.9123	-0.4082	0.6831
10	*02:01//*02:01:01-*03:03:02	36 (2.8%)	1 (1.6%)	0.6875	-0.5783	0.5631
11	*03:01:01-*03:02:01	149 (11.7%)	2 (3.2%)	0.2458	-2.1153	0.0344
12	*03:02//*03:03:01-*03:01:01	56 (4.3%)	7 (11.3%)	2.823	2.48	0.01314
13	*03:02//*03:03:01-*03:02:01	9 (0.8%)	1 (1.6%)	8.104	0.7061	0.4801
14	*03:02//*03:03:01-*03:03:02	10 (0.8%)	1 (1.6%)	1.866	0.7059	0.4803
15	*05:01:01-*02:01:01	144 (11.3%)	1 (1.6%)	0.1711	-2.4338	0.01494
16	*05:05:01-*03:01:01	125 (9.9%)	4 (6.5%)	0.6859	-0.8963	0.3701
