# Supplementary material for: HLA high-resolution typing by next-generation sequencing in Pandemrix-induced narcolepsy
Source: PLoS One. 2019 Oct 2;14(10):e0222882. doi: 10.1371/journal.pone.0222882 (PMC6774514; doi:10.1371/journal.pone.0222882)
Supplement: S8 Table — (XLSX) [file pone.0222882.s008.xlsx]

## Sheet: S8
	Haplotype	Controls n (%)	NT1 n (%)	H-Score	p-value
	HLA-DRB3, DRB4, DRB5-DRB1
1	DRB3*01-*01:01:01	1 (0.08%)	0 (0%)	~	~
2	DRB3*01-*13:01:01	1 (0.08%)	0 (0%)	~	~
3	DRB3*01:01:02-*11:01:01	2 (0.17%)	0 (0%)	-0.3266	0.744
4	DRB3*01:01:02-*13:03:01	10 (0.79%)	0 (0%)	-0.7034	0.4818
5	DRB3*01:01:02-*14:02	3 (0.4%)	0 (0%)	-0.3833	0.7015
6	DRB3*01:01:02-*14:12:01	1 (0.08%)	0 (0%)	~	~
7	DRB3*02:02:01-*08:01:01	1 (0.08%)	0 (0%)	~	~
8	DRB3*02:02:01-*08:04:01	1 (0.08%)	0 (0%)	~	~
9	DRB3*02:02:01-*11:01:02	2 (0.16%)	0 (0%)	~	~
10	DRB3*02:02:01-*11:02:01	4 (0.31%)	0 (0%)	-0.4429	0.6579
11	DRB3*02:02:01-*11:03//*11:03:01	6 (0.47%)	0 (0%)	-0.5432	0.587
12	DRB3*02:02:01-*11:84:01	1 (0.08%)	0 (0%)	~	~
13	DRB3*02:02:01-*13:05:01	1 (0.08%)	0 (0%)	~	~
14	DRB3*02:02:01-*14:01:01	1 (0.08%)	0 (0%)	~	~
15	DRB3*02:02:01-*15:02:01	1 (0.08%)	0 (0%)	~	~
16	DRB3*02:24-*14:01:01	4 (0.31%)	0 (0%)	-0.4429	0.6579
17	DRB3*02:38-*13:02:01	1 (0.08%)	0 (0%)	~	~
18	DRB3*03:01:01-*11:01:02	1 (0.08%)	0 (0%)	~	~
19	DRB3*03:01:03-*12:02:01	3 (0.24%)	0 (0%)	-0.3833	0.7015
20	DRB4*01:01:01// DRB4*01:01:01:01-*04:01:01	1 (0.09%)	0 (0%)	~	~
21	DRB4*01:01:01// DRB4*01:01:01:01-*04:05:04	1 (0.08%)	0 (0%)	~	~
22	DRB4*01:02-*04:01:01	2 (0.16%)	0 (0%)	~	~
23	DRB4*01:03:01-*04:02:01	6 (0.47%)	0 (0%)	-0.5432	0.587
24	DRB4*01:03:01-*04:03:01	11 (0.74%)	0 (0%)	-0.6884	0.4912
25	DRB4*01:03:01-*04:06:01	1 (0.08%)	0 (0%)	~	~
26	DRB4*01:03:01-*04:10:01	1 (0.08%)	0 (0%)	~	~
27	DRB4*01:03:01-*04:13	1 (0.08%)	0 (0%)	~	~
28	DRB4*01:03:01-*09:01:02	10 (0.79%)	0 (0%)	-0.7034	0.4818
29	DRB4*01:03:01:02N-*04:02:01	1 (0.08%)	0 (0%)	~	~
30	DRB4*01:03:02-*04:04:01	1 (0.08%)	0 (0%)	~	~
31	DRB4*01:03:02-*04:07:01	1 (0.08%)	0 (0%)	~	~
32	DRB5*01:01:01-*15:02:01	1 (0.08%)	0 (0%)	~	~
33	DRB5*01:01:01-*15:03:01	2 (0.16%)	0 (0%)	~	~
34	DRB5*01:01:01-*16:09	1 (0.08%)	0 (0%)	~	~
35	DRB5*01:02-*15:02:01	7 (0.55%)	0 (0%)	-0.5872	0.5571
36	DRB5*01:08-*14:04//*14:04:01	1 (0.08%)	0 (0%)	~	~
37	DRBX*null-*04:04:01	1 (0.08%)	0 (0%)	~	~
38	DRBX*null-*08:02:01	3 (0.24%)	0 (0%)	-0.3833	0.7015
39	DRBX*null-*08:03:02	7 (0.55%)	0 (0%)	-0.5872	0.5571
40	DRBX*null-*08:04:01	1 (0.08%)	0 (0%)	~	~
41	DRBX*null-*10:01:01	8 (0.63%)	0 (0%)	-0.6282	0.5299
42	DRBX*null-*14:54:01	1 (0.08%)	0 (0%)	~	~
43	DRBX*null-*15:01:01	1 (0.08%)	0 (0%)	~	~
	HLA-DQA1-DQB1
1	*01:01:01-*05:01:24	1 (0.08%)	0 (0%)	~	~
2	*01:01:02-*05:01:01	4 (0.31%)	0 (0%)	-0.4429	0.6579
3	*01:02:01-*05:01:01	3 (0.24%)	0 (0%)	-0.3833	0.7015
4	*01:02:01-*05:04	3 (0.24%)	0 (0%)	-0.3833	0.7015
5	*01:02:01-*06:03:01	4 (0.31%)	0 (0%)	-0.4429	0.6579
6	*01:02:01-*06:09 // *06:09:01	2 (0.16%)	0 (0%)	~	~
7	*01:02:01-*06:14:01	1 (0.08%)	0 (0%)	~	~
8	*01:02:02-*06:02:01	1 (0.08%)	0 (0%)	~	~
9	*01:02:02-*06:03:01	1 (0.08%)	0 (0%)	~	~
10	*01:03:01-*06:01:01	9 (0.71%)	0 (0%)	-0.6668	0.5049
11	*01:05:01-*05:01:01	1 (0.08%)	0 (0%)	~	~
12	*01:07-*05:03:01	1 (0.08%)	0 (0%)	~	~
13	*01:10-*06:03:01	1 (0.08%)	0 (0%)	~	~
14	*03:01:01-*03:01:01	7 (0.56%)	0 (0%)	-0.5914	0.5542
15	*03:01:01-*03:03:02	2 (0.16%)	0 (0%)	~	~
16	*03:01:01-*03:04	1 (0.08%)	0 (0%)	~	~
17	*03:01:01-*03:05:01	2 (0.16%)	0 (0%)	~	~
18	*03:01:01-*04:02:01	1 (0.08%)	0 (0%)	~	~
19	*03:02//*03:03:01-*03:01:03	1 (0.08%)	0 (0%)	~	~
20	*03:02//*03:03:01- *03:04//*03:04:01	3 (0.24%)	0 (0%)	-0.3833	0.7015
21	*03:02//*03:03:01-*04:02:01	2 (0.16%)	0 (0%)	~	~
22	*04:01:01-*03:03:02	1 (0.08%)	0 (0%)	~	~
23	*04:02-*04:02:01	3 (0.24%)	0 (0%)	-0.3833	0.7015
24	*04:04-*04:02:01	1 (0.08%)	0 (0%)	~	~
25	*05:01:01-*02:01:08	9 (0.71%)	0 (0%)	-0.6668	0.5049
26	*05:03-*03:01:01	7 (0.55%)	0 (0%)	-0.5872	0.5571
27	*05:05:01-*03:02:01	2 (0.09%)	0 (0%)	~	~
28	*05:05:01-*03:09	1 (0.08%)	0 (0%)	~	~
29	*05:05:01-*03:19:01//*03:19:01	3 (0.24%)	0 (0%)	-0.3833	0.7015
30	*05:09-*03:01:01	1 (0.08%)	0 (0%)	~	~
31	*05:10-*03:01:01	1 (0.08%)	0 (0%)	~	~
32	*06:01:01-*03:01:01	6 (0.47%)	0 (0%)	-0.5432	0.587
