# Supplementary material for: HLA high-resolution typing by next-generation sequencing in Pandemrix-induced narcolepsy
Source: PLoS One. 2019 Oct 2;14(10):e0222882. doi: 10.1371/journal.pone.0222882 (PMC6774514; doi:10.1371/journal.pone.0222882)
Supplement: S9 Table — (XLSX) [file pone.0222882.s009.xlsx]

## Sheet: S9
Round	Haplotype	Controls n (%)	NT1 n (%)	OR (95% CI)	p-value		Round	Controls n (%)	NT1 n (%)	OR (95% CI)	p-value		Round	Controls n (%)	NT1 n (%)	OR (95% CI)	p-value		Round	Controls n (%)	NT1 n (%)	OR (95% CI)	p-value
	HLA-DRB3, DRB4, DRB5-DRB1
1	DRB3*01-*01:01:01	1 (0.1%)	0 (0%)	0 (0, 790.26)	1		2	1 (0.1%)	0 (0%)	0 (0, 1457.79)	1		3	1 (0.1%)	0 (0%)	0 (0, 1713.46)	1		4	1 (0.1%)	0 (0%)	0 (0, 1985.13)	1
1	DRB3*01-*13:01:01	1 (0.1%)	0 (0%)	0 (0, 790.26)	1		2	1 (0.1%)	0 (0%)	0 (0, 1457.79)	1		3	1 (0.1%)	0 (0%)	0 (0, 1713.46)	1		4	1 (0.1%)	0 (0%)	0 (0, 1985.13)	1
1	DRB3*01:01:02-*03:01:01	133 (10.5%)	1 (1.6%)	0.14 (0, 0.83)	0.0164		2	133 (12.4%)	1 (3.6%)	0.26 (0.01, 1.61)	0.24		3	133 (14%)	1 (4.8%)	0.31 (0.01, 1.95)	0.341		4	133 (14.9%)	1 (5.9%)	0.36 (0.01, 2.34)	0.492
1	DRB3*01:01:02-*11:01:01	2 (0.2%)	0 (0%)	0 (0, 110.05)	1		2	2 (0.2%)	0 (0%)	0 (0, 206.81)	1		3	2 (0.2%)	0 (0%)	0 (0, 245.35)	1		4	2 (0.2%)	0 (0%)	0 (0, 286.9)	1
1	DRB3*01:01:02-*13:01:01	55 (4.3%)	0 (0%)	0 (0, 1.4)	0.176		2	55 (5.1%)	0 (0%)	0 (0, 2.69)	0.394		3	55 (5.8%)	0 (0%)	0 (0, 3.22)	0.626		4	55 (6.2%)	0 (0%)	0 (0, 3.81)	0.618
1	DRB3*01:01:02-*13:03:01	10 (0.8%)	0 (0%)	0 (0, 9.31)	1		2	10 (0.9%)	0 (0%)	0 (0, 17.82)	1		3	10 (1.1%)	0 (0%)	0 (0, 21.39)	1		4	10 (1.1%)	0 (0%)	0 (0, 25.28)	1
1	DRB3*01:01:02-*14:02	3 (0.2%)	0 (0%)	0 (0, 50.19)	1		2	3 (0.3%)	0 (0%)	0 (0, 94.97)	1		3	3 (0.3%)	0 (0%)	0 (0, 113.22)	1		4	3 (0.3%)	0 (0%)	0 (0, 132.43)	1
1	DRB3*01:01:02-*14:12:01	1 (0.1%)	0 (0%)	0 (0, 790.26)	1		2	1 (0.1%)	0 (0%)	0 (0, 1457.79)	1		3	1 (0.1%)	0 (0%)	0 (0, 1713.46)	1		4	1 (0.1%)	0 (0%)	0 (0, 1985.13)	1
1	DRB3*02:02:01-*03:01:01	20 (1.6%)	0 (0%)	0 (0, 4.21)	1		2	20 (1.9%)	0 (0%)	0 (0, 8.08)	1		3	20 (2.1%)	0 (0%)	0 (0, 9.7)	1		4	20 (2.2%)	0 (0%)	0 (0, 11.49)	1
1	DRB3*02:02:01-*08:01:01	1 (0.1%)	0 (0%)	0 (0, 790.26)	1		2	1 (0.1%)	0 (0%)	0 (0, 1457.79)	1		3	1 (0.1%)	0 (0%)	0 (0, 1713.46)	1		4	1 (0.1%)	0 (0%)	0 (0, 1985.13)	1
1	DRB3*02:02:01-*08:04:01	1 (0.1%)	0 (0%)	0 (0, 790.26)	1		2	1 (0.1%)	0 (0%)	0 (0, 1457.79)	1		3	1 (0.1%)	0 (0%)	0 (0, 1713.46)	1		4	1 (0.1%)	0 (0%)	0 (0, 1985.13)	1
1	DRB3*02:02:01-*11:01:01	61 (4.8%)	1 (1.6%)	0.33 (0.01, 1.96)	0.36		2	61 (5.7%)	1 (3.6%)	0.61 (0.01, 3.86)	1		3	61 (6.4%)	1 (4.8%)	0.73 (0.02, 4.7)	1		4	61 (6.8%)	1 (5.9%)	0.85 (0.02, 5.67)	1
1	DRB3*02:02:01-*11:01:02	2 (0.2%)	0 (0%)	0 (0, 110.05)	1		2	2 (0.2%)	0 (0%)	0 (0, 206.81)	1		3	2 (0.2%)	0 (0%)	0 (0, 245.35)	1		4	2 (0.2%)	0 (0%)	0 (0, 286.9)	1
1	DRB3*02:02:01-*11:02:01	4 (0.3%)	0 (0%)	0 (0, 31.48)	1		2	4 (0.4%)	0 (0%)	0 (0, 59.87)	1		3	4 (0.4%)	0 (0%)	0 (0, 71.33)	1		4	4 (0.4%)	0 (0%)	0 (0, 84.02)	1
1	DRB3*02:02:01-*11:03//*11:03:01	6 (0.5%)	0 (0%)	0 (0, 17.7)	1		2	6 (0.6%)	0 (0%)	0 (0, 33.76)	1		3	6 (0.6%)	0 (0%)	0 (0, 40.36)	1		4	6 (0.7%)	0 (0%)	0 (0, 47.63)	1
1	DRB3*02:02:01-*11:04:01	18 (1.4%)	0 (0%)	0 (0, 4.73)	1		2	18 (1.7%)	0 (0%)	0 (0, 9.08)	1		3	18 (1.9%)	0 (0%)	0 (0, 10.9)	1		4	18 (2%)	0 (0%)	0 (0, 12.91)	1
1	DRB3*02:02:01-*11:84:01	1 (0.1%)	0 (0%)	0 (0, 790.26)	1		2	1 (0.1%)	0 (0%)	0 (0, 1457.79)	1		3	1 (0.1%)	0 (0%)	0 (0, 1713.46)	1		4	1 (0.1%)	0 (0%)	0 (0, 1985.13)	1
1	DRB3*02:02:01-*12:01:01	28 (2.2%)	2 (3.2%)	1.48 (0.17, 6.11)	0.647		2	28 (2.6%)	2 (7.1%)	2.86 (0.31, 12.42)	0.176		3	28 (3%)	2 (9.5%)	3.45 (0.37, 15.49)	0.135		4	28 (3.1%)	2 (11.8%)	4.11 (0.44, 19.06)	0.105
1	DRB3*02:02:01-*13:01:01	36 (2.8%)	0 (0%)	0 (0, 2.22)	0.408		2	36 (3.4%)	0 (0%)	0 (0, 4.25)	1		3	36 (3.8%)	0 (0%)	0 (0, 5.1)	1		4	36 (4%)	0 (0%)	0 (0, 6.05)	1
1	DRB3*02:02:01-*13:05:01	1 (0.1%)	0 (0%)	0 (0, 790.26)	1		2	1 (0.1%)	0 (0%)	0 (0, 1457.79)	1		3	1 (0.1%)	0 (0%)	0 (0, 1713.46)	1		4	1 (0.1%)	0 (0%)	0 (0, 1985.13)	1
1	DRB3*02:02:01-*14:01:01	1 (0.1%)	0 (0%)	0 (0, 790.26)	1		2	1 (0.1%)	0 (0%)	0 (0, 1457.79)	1		3	1 (0.1%)	0 (0%)	0 (0, 1713.46)	1		4	1 (0.1%)	0 (0%)	0 (0, 1985.13)	1
1	DRB3*02:02:01-*14:54:01	21 (1.7%)	2 (3.2%)	1.98 (0.22, 8.43)	0.29		2	21 (2%)	2 (7.1%)	3.84 (0.42, 17.13)	0.114		3	21 (2.2%)	2 (9.5%)	4.63 (0.49, 21.34)	0.0861		4	21 (2.4%)	2 (11.8%)	5.51 (0.58, 26.24)	0.066
1	DRB3*02:02:01-*15:02:01	1 (0.1%)	0 (0%)	0 (0, 790.26)	1		2	1 (0.1%)	0 (0%)	0 (0, 1457.79)	1		3	1 (0.1%)	0 (0%)	0 (0, 1713.46)	1		4	1 (0.1%)	0 (0%)	0 (0, 1985.13)	1
1	DRB3*02:24-*14:01:01	4 (0.3%)	0 (0%)	0 (0, 31.48)	1		2	4 (0.4%)	0 (0%)	0 (0, 59.87)	1		3	4 (0.4%)	0 (0%)	0 (0, 71.33)	1		4	4 (0.4%)	0 (0%)	0 (0, 84.02)	1
1	DRB3*02:38-*13:02:01	1 (0.1%)	0 (0%)	0 (0, 790.26)	1		2	1 (0.1%)	0 (0%)	0 (0, 1457.79)	1		3	1 (0.1%)	0 (0%)	0 (0, 1713.46)	1		4	1 (0.1%)	0 (0%)	0 (0, 1985.13)	1
1	DRB3*03:01:01-*11:01:02	1 (0.1%)	0 (0%)	0 (0, 790.26)	1		2	1 (0.1%)	0 (0%)	0 (0, 1457.79)	1		3	1 (0.1%)	0 (0%)	0 (0, 1713.46)	1		4	1 (0.1%)	0 (0%)	0 (0, 1985.13)	1
1	DRB3*03:01:01-*13:02:01	55 (4.3%)	4 (6.5%)	1.53 (0.39, 4.35)	0.349		2	55 (5.1%)	4 (14.3%)	3.07 (0.75, 9.4)	0.0584		3	55 (5.8%)	4 (19%)	3.81 (0.9, 12.24)	0.034
1	DRB3*03:01:03-*12:02:01	3 (0.2%)	0 (0%)	0 (0, 50.19)	1		2	3 (0.3%)	0 (0%)	0 (0, 94.97)	1		3	3 (0.3%)	0 (0%)	0 (0, 113.22)	1		4	3 (0.3%)	0 (0%)	0 (0, 132.43)	1
1	DRB4*01:01:01//.DRB4*01:01:01:01-*04:01:01	1 (0.1%)	0 (0%)	0 (0, 790.26)	1		2	1 (0.1%)	0 (0%)	0 (0, 1457.79)	1		3	1 (0.1%)	0 (0%)	0 (0, 1713.46)	1		4	1 (0.1%)	0 (0%)	0 (0, 1985.13)	1
1	DRB4*01:01:01//.DRB4*01:01:01:01-*04:05:04	1 (0.1%)	0 (0%)	0 (0, 790.26)	1		2	1 (0.1%)	0 (0%)	0 (0, 1457.79)	1		3	1 (0.1%)	0 (0%)	0 (0, 1713.46)	1		4	1 (0.1%)	0 (0%)	0 (0, 1985.13)	1
1	DRB4*01:01:01//.DRB4*01:01:01:01-*07:01:01	37 (2.9%)	0 (0%)	0 (0, 2.15)	0.413		2	37 (3.5%)	0 (0%)	0 (0, 4.13)	0.621		3	37 (3.9%)	0 (0%)	0 (0, 4.96)	1		4	37 (4.1%)	0 (0%)	0 (0, 5.87)	1
1	DRB4*01:02-*04:01:01	2 (0.2%)	0 (0%)	0 (0, 110.05)	1		2	2 (0.2%)	0 (0%)	0 (0, 206.81)	1		3	2 (0.2%)	0 (0%)	0 (0, 245.35)	1		4	2 (0.2%)	0 (0%)	0 (0, 286.9)	1
1	DRB4*01:03:01-*04:01:01	123 (9.7%)	7 (11.3%)	1.19 (0.53, 2.67)	0.674		2	123 (11.5%)	7 (25%)	2.57 (1.07, 6.17)	0.0288
1	DRB4*01:03:01-*04:02:01	6 (0.5%)	0 (0%)	0 (0, 17.7)	1		2	6 (0.6%)	0 (0%)	0 (0, 33.76)	1		3	6 (0.6%)	0 (0%)	0 (0, 40.36)	1		4	6 (0.7%)	0 (0%)	0 (0, 47.63)	1
1	DRB4*01:03:01-*04:03:01	11 (0.9%)	0 (0%)	0 (0, 8.31)	1		2	11 (1%)	0 (0%)	0 (0, 15.92)	1		3	11 (1.2%)	0 (0%)	0 (0, 19.11)	1		4	11 (1.2%)	0 (0%)	0 (0, 22.6)	1
1	DRB4*01:03:01-*04:04:01	59 (4.6%)	0 (0%)	0 (0, 1.3)	0.108		2	59 (5.5%)	0 (0%)	0 (0, 2.49)	0.396		3	59 (6.2%)	0 (0%)	0 (0, 2.98)	0.633		4	59 (6.6%)	0 (0%)	0 (0, 3.53)	0.62
1	DRB4*01:03:01-*04:05:01	3 (0.2%)	1 (1.6%)	6.91 (0.13, 87.61)	0.174		2	3 (0.3%)	1 (3.6%)	13.08 (0.24, 169.68)	0.0982		3	3 (0.3%)	1 (4.8%)	15.58 (0.29, 203.99)	0.084		4	3 (0.3%)	1 (5.9%)	18.28 (0.33, 242.24)	0.0728
1	DRB4*01:03:01-*04:06:01	1 (0.1%)	0 (0%)	0 (0, 790.26)	1		2	1 (0.1%)	0 (0%)	0 (0, 1457.79)	1		3	1 (0.1%)	0 (0%)	0 (0, 1713.46)	1		4	1 (0.1%)	0 (0%)	0 (0, 1985.13)	1
1	DRB4*01:03:01-*04:07:01	11 (0.9%)	1 (1.6%)	1.88 (0.04, 13.31)	0.436		2	11 (1%)	1 (3.6%)	3.56 (0.08, 26.19)	0.267		3	11 (1.2%)	1 (4.8%)	4.25 (0.09, 31.96)	0.232		4	11 (1.2%)	1 (5.9%)	4.99 (0.11, 38.46)	0.204
1	DRB4*01:03:01-*04:08:01	8 (0.6%)	1 (1.6%)	2.59 (0.06, 19.82)	0.349		2	8 (0.7%)	1 (3.6%)	4.91 (0.11, 38.86)	0.208		3	8 (0.8%)	1 (4.8%)	5.85 (0.13, 47.34)	0.18		4	8 (0.9%)	1 (5.9%)	6.87 (0.15, 56.81)	0.157
1	DRB4*01:03:01-*04:10:01	1 (0.1%)	0 (0%)	0 (0, 790.26)	1		2	1 (0.1%)	0 (0%)	0 (0, 1457.79)	1		3	1 (0.1%)	0 (0%)	0 (0, 1713.46)	1		4	1 (0.1%)	0 (0%)	0 (0, 1985.13)	1
1	DRB4*01:03:01-*04:13	1 (0.1%)	0 (0%)	0 (0, 790.26)	1		2	1 (0.1%)	0 (0%)	0 (0, 1457.79)	1		3	1 (0.1%)	0 (0%)	0 (0, 1713.46)	1		4	1 (0.1%)	0 (0%)	0 (0, 1985.13)	1
1	DRB4*01:03:01-*07:01:01	72 (5.7%)	3 (4.8%)	0.85 (0.17, 2.7)	1		2	72 (6.7%)	3 (10.7%)	1.66 (0.31, 5.65)	0.432		3	72 (7.6%)	3 (14.3%)	2.03 (0.37, 7.18)	0.218		4	72 (8.1%)	3 (17.6%)	2.44 (0.44, 9.03)	0.159
1	DRB4*01:03:01-*09:01:02	10 (0.8%)	0 (0%)	0 (0, 9.31)	1		2	10 (0.9%)	0 (0%)	0 (0, 17.82)	1		3	10 (1.1%)	0 (0%)	0 (0, 21.39)	1		4	10 (1.1%)	0 (0%)	0 (0, 25.28)	1
1	DRB4*01:03:01:02N-*04:02:01	1 (0.1%)	0 (0%)	0 (0, 790.26)	1		2	1 (0.1%)	0 (0%)	0 (0, 1457.79)	1		3	1 (0.1%)	0 (0%)	0 (0, 1713.46)	1		4	1 (0.1%)	0 (0%)	0 (0, 1985.13)	1
1	DRB4*01:03:01:02N-*07:01:01	5 (0.4%)	1 (1.6%)	4.15 (0.09, 37.91)	0.249		2	5 (0.5%)	1 (3.6%)	7.86 (0.16, 73.74)	0.144		3	5 (0.5%)	1 (4.8%)	9.36 (0.19, 89.48)	0.123		4	5 (0.6%)	1 (5.9%)	11 (0.22, 107.1)	0.107
1	DRB4*01:03:02-*04:04:01	1 (0.1%)	0 (0%)	0 (0, 790.26)	1		2	1 (0.1%)	0 (0%)	0 (0, 1457.79)	1		3	1 (0.1%)	0 (0%)	0 (0, 1713.46)	1		4	1 (0.1%)	0 (0%)	0 (0, 1985.13)	1
1	DRB4*01:03:02-*04:07:01	1 (0.1%)	0 (0%)	0 (0, 790.26)	1		2	1 (0.1%)	0 (0%)	0 (0, 1457.79)	1		3	1 (0.1%)	0 (0%)	0 (0, 1713.46)	1		4	1 (0.1%)	0 (0%)	0 (0, 1985.13)	1
1	DRB4*01:03:02-*09:01:02	2 (0.2%)	1 (1.6%)	10.36 (0.17, 201.34)	0.133		2	2 (0.2%)	1 (3.6%)	19.57 (0.32, 385.57)	0.0746		3	2 (0.2%)	1 (4.8%)	23.29 (0.38, 463.35)	0.0637		4	2 (0.2%)	1 (5.9%)	27.29 (0.44, 548.81)	0.0551
1	DRB5*01:01:01-*15:01:01	201 (15.8%)	34 (54.8%)	6.47 (3.84, 10.91)	3.31e-15
1	DRB5*01:01:01-*15:02:01	1 (0.1%)	0 (0%)	0 (0, 790.26)	1		2	1 (0.1%)	0 (0%)	0 (0, 1457.79)	1		3	1 (0.1%)	0 (0%)	0 (0, 1713.46)	1		4	1 (0.1%)	0 (0%)	0 (0, 1985.13)	1
1	DRB5*01:01:01-*15:03:01	2 (0.2%)	0 (0%)	0 (0, 110.05)	1		2	2 (0.2%)	0 (0%)	0 (0, 206.81)	1		3	2 (0.2%)	0 (0%)	0 (0, 245.35)	1		4	2 (0.2%)	0 (0%)	0 (0, 286.9)	1
1	DRB5*01:01:01-*16:09	1 (0.1%)	0 (0%)	0 (0, 790.26)	1		2	1 (0.1%)	0 (0%)	0 (0, 1457.79)	1		3	1 (0.1%)	0 (0%)	0 (0, 1713.46)	1		4	1 (0.1%)	0 (0%)	0 (0, 1985.13)	1
1	DRB5*01:02-*15:02:01	7 (0.6%)	0 (0%)	0 (0, 14.47)	1		2	7 (0.7%)	0 (0%)	0 (0, 27.64)	1		3	7 (0.7%)	0 (0%)	0 (0, 33.08)	1		4	7 (0.8%)	0 (0%)	0 (0, 39.1)	1
1	DRB5*01:08-*14:04//*14:04:01	1 (0.1%)	0 (0%)	0 (0, 790.26)	1		2	1 (0.1%)	0 (0%)	0 (0, 1457.79)	1		3	1 (0.1%)	0 (0%)	0 (0, 1713.46)	1		4	1 (0.1%)	0 (0%)	0 (0, 1985.13)	1
1	DRB5*02:02//DRB5*02:02:01-*16:01:01	16 (1.3%)	0 (0%)	0 (0, 5.4)	1		2	16 (1.5%)	0 (0%)	0 (0, 10.36)	1		3	16 (1.7%)	0 (0%)	0 (0, 12.44)	1		4	16 (1.8%)	0 (0%)	0 (0, 14.73)	1
1	DRBX*null-*01:01:01	116 (9.1%)	0 (0%)	0 (0, 0.62)	0.00485		2	116 (10.8%)	0 (0%)	0 (0, 1.18)	0.0641		3	116 (12.2%)	0 (0%)	0 (0, 1.4)	0.162		4	116 (13%)	0 (0%)	0 (0, 1.65)	0.15
1	DRBX*null-*01:02:01	13 (1%)	0 (0%)	0 (0, 6.84)	1		2	13 (1.2%)	0 (0%)	0 (0, 13.11)	1		3	13 (1.4%)	0 (0%)	0 (0, 15.75)	1		4	13 (1.5%)	0 (0%)	0 (0, 18.64)	1
1	DRBX*null-*01:03//*01:03:01	11 (0.9%)	1 (1.6%)	1.88 (0.04, 13.31)	0.436		2	11 (1%)	1 (3.6%)	3.56 (0.08, 26.19)	0.267		3	11 (1.2%)	1 (4.8%)	4.25 (0.09, 31.96)	0.232		4	11 (1.2%)	1 (5.9%)	4.99 (0.11, 38.46)	0.204
1	DRBX*null-*04:04:01	1 (0.1%)	0 (0%)	0 (0, 790.26)	1		2	1 (0.1%)	0 (0%)	0 (0, 1457.79)	1		3	1 (0.1%)	0 (0%)	0 (0, 1713.46)	1		4	1 (0.1%)	0 (0%)	0 (0, 1985.13)	1
1	DRBX*null-*08:01:01	52 (4.1%)	2 (3.2%)	0.78 (0.09, 3.1)	1		2	52 (4.9%)	2 (7.1%)	1.51 (0.17, 6.3)	0.644		3	52 (5.5%)	2 (9.5%)	1.81 (0.2, 7.85)	0.329		4	52 (5.8%)	2 (11.8%)	2.15 (0.23, 9.66)	0.267
1	DRBX*null-*08:02:01	3 (0.2%)	0 (0%)	0 (0, 50.19)	1		2	3 (0.3%)	0 (0%)	0 (0, 94.97)	1		3	3 (0.3%)	0 (0%)	0 (0, 113.22)	1		4	3 (0.3%)	0 (0%)	0 (0, 132.43)	1
1	DRBX*null-*08:03:02	7 (0.6%)	0 (0%)	0 (0, 14.47)	1		2	7 (0.7%)	0 (0%)	0 (0, 27.64)	1		3	7 (0.7%)	0 (0%)	0 (0, 33.08)	1		4	7 (0.8%)	0 (0%)	0 (0, 39.1)	1
1	DRBX*null-*08:04:01	1 (0.1%)	0 (0%)	0 (0, 790.26)	1		2	1 (0.1%)	0 (0%)	0 (0, 1457.79)	1		3	1 (0.1%)	0 (0%)	0 (0, 1713.46)	1		4	1 (0.1%)	0 (0%)	0 (0, 1985.13)	1
1	DRBX*null-*10:01:01	8 (0.6%)	0 (0%)	0 (0, 12.22)	1		2	8 (0.7%)	0 (0%)	0 (0, 23.37)	1		3	8 (0.8%)	0 (0%)	0 (0, 28.01)	1		4	8 (0.9%)	0 (0%)	0 (0, 33.07)	1
1	DRBX*null-*14:54:01	1 (0.1%)	0 (0%)	0 (0, 790.26)	1		2	1 (0.1%)	0 (0%)	0 (0, 1457.79)	1		3	1 (0.1%)	0 (0%)	0 (0, 1713.46)	1		4	1 (0.1%)	0 (0%)	0 (0, 1985.13)	1
1	DRBX*null-*15:01:01	1 (0.1%)	0 (0%)	0 (0, 790.26)	1		2	1 (0.1%)	0 (0%)	0 (0, 1457.79)	1		3	1 (0.1%)	0 (0%)	0 (0, 1713.46)	1		4	1 (0.1%)	0 (0%)	0 (0, 1985.13)	1
	HLA-DQA1-DQB1
1	*01:01:01-*05:01:01	141 (11.1%)	0 (0%)	0 (0, 0.5)	0.00122		2	141 (13.2%)	0 (0%)	0 (0, 0.94)	0.04		3	141 (13.9%)	0 (0%)	0 (0, 1.21)	0.0989		4	141 (14.6%)	0 (0%)	0 (0, 1.43)	0.153
1	*01:01:01-*05:01:24	1 (0.1%)	0 (0%)	0 (0, 790.26)	1		2	1 (0.1%)	0 (0%)	0 (0, 1459.12)	1		3	1 (0.1%)	0 (0%)	0 (0, 1832.85)	1		4	1 (0.1%)	0 (0%)	0 (0, 2137.69)	1
1	*01:01:01-*05:03:01	18 (1.4%)	0 (0%)	0 (0, 4.73)	1		2	18 (1.7%)	0 (0%)	0 (0, 9.09)	1		3	18 (1.8%)	0 (0%)	0 (0, 11.7)	1		4	18 (1.9%)	0 (0%)	0 (0, 13.96)	1
1	*01:01:02-*05:01:01	4 (0.3%)	0 (0%)	0 (0, 31.48)	1		2	4 (0.4%)	0 (0%)	0 (0, 59.93)	1		3	4 (0.4%)	0 (0%)	0 (0, 76.45)	1		4	4 (0.4%)	0 (0%)	0 (0, 90.81)	1
1	*01:02:01-*05:01:01	3 (0.2%)	0 (0%)	0 (0, 50.19)	1		2	3 (0.3%)	0 (0%)	0 (0, 95.06)	1		3	3 (0.3%)	0 (0%)	0 (0, 121)	1		4	3 (0.3%)	0 (0%)	0 (0, 142.93)	1
1	*01:02:01-*05:04	3 (0.2%)	0 (0%)	0 (0, 50.19)	1		2	3 (0.3%)	0 (0%)	0 (0, 95.06)	1		3	3 (0.3%)	0 (0%)	0 (0, 121)	1		4	3 (0.3%)	0 (0%)	0 (0, 142.93)	1
1	*01:02:01-*06:02:01	200 (15.7%)	34 (54.8%)	6.51 (3.86, 10.97)	2.62e-15		2	0 (NaN%)	0 (NaN%)	0 (0, Inf)	1		3	0 (NaN%)	0 (NaN%)	0 (0, Inf)	1		4	0 (NaN%)	0 (NaN%)	0 (0, Inf)	1
1	*01:02:01-*06:03:01	4 (0.3%)	0 (0%)	0 (0, 31.48)	1		2	4 (0.4%)	0 (0%)	0 (0, 59.93)	1		3	4 (0.4%)	0 (0%)	0 (0, 76.45)	1		4	4 (0.4%)	0 (0%)	0 (0, 90.81)	1
1	*01:02:01-*06:04:01	52 (4.1%)	4 (6.5%)	1.62 (0.41, 4.63)	0.326		2	52 (4.9%)	4 (14.3%)	3.26 (0.79, 10)	0.0495		3	52 (5.1%)	4 (19%)	4.35 (1.03, 14)	0.023		4	0 (NaN%)	0 (NaN%)	0 (0, Inf)	1
1	*01:02:01-*06:09//*06:09:01	2 (0.2%)	0 (0%)	0 (0, 110.05)	1		2	2 (0.2%)	0 (0%)	0 (0, 207)	1		3	2 (0.2%)	0 (0%)	0 (0, 262.96)	1		4	2 (0.2%)	0 (0%)	0 (0, 309.95)	1
1	*01:02:01-*06:14:01	1 (0.1%)	0 (0%)	0 (0, 790.26)	1		2	1 (0.1%)	0 (0%)	0 (0, 1459.12)	1		3	1 (0.1%)	0 (0%)	0 (0, 1832.85)	1		4	1 (0.1%)	0 (0%)	0 (0, 2137.69)	1
1	*01:02:02-*05:02:01	16 (1.3%)	0 (0%)	0 (0, 5.4)	1		2	16 (1.5%)	0 (0%)	0 (0, 10.37)	1		3	16 (1.6%)	0 (0%)	0 (0, 13.35)	1		4	16 (1.7%)	0 (0%)	0 (0, 15.92)	1
1	*01:02:02-*06:02:01	1 (0.1%)	0 (0%)	0 (0, 790.26)	1		2	1 (0.1%)	0 (0%)	0 (0, 1459.12)	1		3	1 (0.1%)	0 (0%)	0 (0, 1832.85)	1		4	1 (0.1%)	0 (0%)	0 (0, 2137.69)	1
1	*01:02:02-*06:03:01	1 (0.1%)	0 (0%)	0 (0, 790.26)	1		2	1 (0.1%)	0 (0%)	0 (0, 1459.12)	1		3	1 (0.1%)	0 (0%)	0 (0, 1832.85)	1		4	1 (0.1%)	0 (0%)	0 (0, 2137.69)	1
1	*01:03:01-*06:01:01	9 (0.7%)	0 (0%)	0 (0, 10.57)	1		2	9 (0.8%)	0 (0%)	0 (0, 20.24)	1		3	9 (0.9%)	0 (0%)	0 (0, 26.01)	1		4	9 (0.9%)	0 (0%)	0 (0, 30.96)	1
1	*01:03:01-*06:03:01	92 (7.2%)	0 (0%)	0 (0, 0.8)	0.0186		2	92 (8.6%)	0 (0%)	0 (0, 1.53)	0.161		3	92 (9.1%)	0 (0%)	0 (0, 1.97)	0.247		4	92 (9.5%)	0 (0%)	0 (0, 2.34)	0.393
1	*01:04:01-*05:03:01	8 (0.6%)	1 (1.6%)	2.59 (0.06, 19.82)	0.349		2	8 (0.7%)	1 (3.6%)	4.91 (0.11, 38.89)	0.208		3	8 (0.8%)	1 (4.8%)	6.27 (0.14, 50.77)	0.169		4	8 (0.8%)	1 (5.9%)	7.43 (0.16, 61.38)	0.146
1	*01:05:01-*05:01:01	1 (0.1%)	0 (0%)	0 (0, 790.26)	1		2	1 (0.1%)	0 (0%)	0 (0, 1459.12)	1		3	1 (0.1%)	0 (0%)	0 (0, 1832.85)	1		4	1 (0.1%)	0 (0%)	0 (0, 2137.69)	1
1	*01:07-*05:03:01	1 (0.1%)	0 (0%)	0 (0, 790.26)	1		2	1 (0.1%)	0 (0%)	0 (0, 1459.12)	1		3	1 (0.1%)	0 (0%)	0 (0, 1832.85)	1		4	1 (0.1%)	0 (0%)	0 (0, 2137.69)	1
1	*01:07Q-*05:03:01	1 (0.1%)	1 (1.6%)	20.68 (0.26, 1612.05)	0.0908		2	1 (0.1%)	1 (3.6%)	38.95 (0.49, 3022.77)	0.0503		3	1 (0.1%)	1 (4.8%)	49.55 (0.62, 3831.66)	0.0401		4	1 (0.1%)	1 (5.9%)	58.36 (0.72, 4507.79)	0.0344	ns
1	*01:10-*06:03:01	1 (0.1%)	0 (0%)	0 (0, 790.26)	1		2	1 (0.1%)	0 (0%)	0 (0, 1459.12)	1		3	1 (0.1%)	0 (0%)	0 (0, 1832.85)	1		4	1 (0.1%)	0 (0%)	0 (0, 2137.69)	1
1	*02:01//*02:01:01-*02:02:01	78 (6.1%)	3 (4.8%)	0.78 (0.15, 2.48)	1		2	78 (7.3%)	3 (10.7%)	1.53 (0.29, 5.18)	0.455		3	78 (7.7%)	3 (14.3%)	2 (0.37, 7.08)	0.222		4	78 (8.1%)	3 (17.6%)	2.43 (0.44, 8.98)	0.159
1	*02:01//*02:01:01-*03:03:02	36 (2.8%)	1 (1.6%)	0.56 (0.01, 3.47)	1		2	36 (3.4%)	1 (3.6%)	1.07 (0.03, 6.86)	1		3	36 (3.5%)	1 (4.8%)	1.36 (0.03, 9)	0.537		4	36 (3.7%)	1 (5.9%)	1.61 (0.04, 10.94)	0.483
1	*03:01:01-*03:01:01	7 (0.6%)	0 (0%)	0 (0, 14.47)	1		2	7 (0.7%)	0 (0%)	0 (0, 27.66)	1		3	7 (0.7%)	0 (0%)	0 (0, 35.51)	1		4	7 (0.7%)	0 (0%)	0 (0, 42.24)	1
1	*03:01:01-*03:02:01	149 (11.7%)	2 (3.2%)	0.25 (0.03, 0.97)	0.0384		2	149 (13.9%)	2 (7.1%)	0.48 (0.05, 1.94)	0.412		3	149 (14.7%)	2 (9.5%)	0.61 (0.07, 2.58)	0.756		4	149 (15.5%)	2 (11.8%)	0.73 (0.08, 3.19)	1
1	*03:01:01-*03:03:02	2 (0.2%)	0 (0%)	0 (0, 110.05)	1		2	2 (0.2%)	0 (0%)	0 (0, 207)	1		3	2 (0.2%)	0 (0%)	0 (0, 262.96)	1		4	2 (0.2%)	0 (0%)	0 (0, 309.95)	1
1	*03:01:01-*03:04	1 (0.1%)	0 (0%)	0 (0, 790.26)	1		2	1 (0.1%)	0 (0%)	0 (0, 1459.12)	1		3	1 (0.1%)	0 (0%)	0 (0, 1832.85)	1		4	1 (0.1%)	0 (0%)	0 (0, 2137.69)	1
1	*03:01:01-*03:05:01	2 (0.2%)	0 (0%)	0 (0, 110.05)	1		2	2 (0.2%)	0 (0%)	0 (0, 207)	1		3	2 (0.2%)	0 (0%)	0 (0, 262.96)	1		4	2 (0.2%)	0 (0%)	0 (0, 309.95)	1
1	*03:01:01-*04:02:01	1 (0.1%)	0 (0%)	0 (0, 790.26)	1		2	1 (0.1%)	0 (0%)	0 (0, 1459.12)	1		3	1 (0.1%)	0 (0%)	0 (0, 1832.85)	1		4	1 (0.1%)	0 (0%)	0 (0, 2137.69)	1
1	*03:02//*03:03:01-.*03:04//*03:04:01	3 (0.2%)	0 (0%)	0 (0, 50.19)	1		2	3 (0.3%)	0 (0%)	0 (0, 95.06)	1		3	3 (0.3%)	0 (0%)	0 (0, 121)	1		4	3 (0.3%)	0 (0%)	0 (0, 142.93)	1
1	*03:02//*03:03:01-*03:01:01	56 (4.4%)	7 (11.3%)	2.76 (1.2, 6.34)	0.0125		2	56 (5.2%)	7 (25%)	6.05 (2.47, 14.83)	8.75e-06		3	0 (NaN%)	0 (NaN%)	0 (0, Inf)	1		4	0 (NaN%)	0 (NaN%)	0 (0, Inf)	1
1	*03:02//*03:03:01-*03:01:03	1 (0.1%)	0 (0%)	0 (0, 790.26)	1		2	1 (0.1%)	0 (0%)	0 (0, 1459.12)	1		3	1 (0.1%)	0 (0%)	0 (0, 1832.85)	1		4	1 (0.1%)	0 (0%)	0 (0, 2137.69)	1
1	*03:02//*03:03:01-*03:02:01	9 (0.7%)	1 (1.6%)	2.3 (0.05, 17.05)	0.38		2	9 (0.8%)	1 (3.6%)	4.36 (0.1, 33.51)	0.228		3	9 (0.9%)	1 (4.8%)	5.57 (0.12, 43.72)	0.186		4	9 (0.9%)	1 (5.9%)	6.6 (0.14, 52.99)	0.161
1	*03:02//*03:03:01-*03:03:02	10 (0.8%)	1 (1.6%)	2.07 (0.05, 14.95)	0.409		2	10 (0.9%)	1 (3.6%)	3.92 (0.09, 29.42)	0.248		3	10 (1%)	1 (4.8%)	5.01 (0.11, 38.47)	0.202		4	10 (1%)	1 (5.9%)	5.94 (0.13, 46.54)	0.176
1	*03:02//*03:03:01-*04:02:01	2 (0.2%)	0 (0%)	0 (0, 110.05)	1		2	2 (0.2%)	0 (0%)	0 (0, 207)	1		3	2 (0.2%)	0 (0%)	0 (0, 262.96)	1		4	2 (0.2%)	0 (0%)	0 (0, 309.95)	1
1	*04:01:01-*03:03:02	1 (0.1%)	0 (0%)	0 (0, 790.26)	1		2	1 (0.1%)	0 (0%)	0 (0, 1459.12)	1		3	1 (0.1%)	0 (0%)	0 (0, 1832.85)	1		4	1 (0.1%)	0 (0%)	0 (0, 2137.69)	1
1	*04:01:01-*04:02:01	51 (4%)	2 (3.2%)	0.8 (0.09, 3.17)	1		2	51 (4.8%)	2 (7.1%)	1.54 (0.17, 6.44)	0.641		3	51 (5%)	2 (9.5%)	1.99 (0.22, 8.62)	0.292		4	51 (5.3%)	2 (11.8%)	2.38 (0.26, 10.69)	0.233
1	*04:02-*04:02:01	3 (0.2%)	0 (0%)	0 (0, 50.19)	1		2	3 (0.3%)	0 (0%)	0 (0, 95.06)	1		3	3 (0.3%)	0 (0%)	0 (0, 121)	1		4	3 (0.3%)	0 (0%)	0 (0, 142.93)	1
1	*04:04-*04:02:01	1 (0.1%)	0 (0%)	0 (0, 790.26)	1		2	1 (0.1%)	0 (0%)	0 (0, 1459.12)	1		3	1 (0.1%)	0 (0%)	0 (0, 1832.85)	1		4	1 (0.1%)	0 (0%)	0 (0, 2137.69)	1
1	*05:01:01-*02:01:01	144 (11.3%)	1 (1.6%)	0.13 (0, 0.76)	0.0108		2	144 (13.4%)	1 (3.6%)	0.24 (0.01, 1.47)	0.162		3	144 (14.2%)	1 (4.8%)	0.3 (0.01, 1.92)	0.342		4	144 (14.9%)	1 (5.9%)	0.36 (0.01, 2.33)	0.492
1	*05:01:01-*02:01:08	9 (0.7%)	0 (0%)	0 (0, 10.57)	1		2	9 (0.8%)	0 (0%)	0 (0, 20.24)	1		3	9 (0.9%)	0 (0%)	0 (0, 26.01)	1		4	9 (0.9%)	0 (0%)	0 (0, 30.96)	1
1	*05:03-*03:01:01	7 (0.6%)	0 (0%)	0 (0, 14.47)	1		2	7 (0.7%)	0 (0%)	0 (0, 27.66)	1		3	7 (0.7%)	0 (0%)	0 (0, 35.51)	1		4	7 (0.7%)	0 (0%)	0 (0, 42.24)	1
1	*05:05:01-*03:01:01	125 (9.8%)	4 (6.5%)	0.63 (0.16, 1.75)	0.51		2	125 (11.7%)	4 (14.3%)	1.26 (0.31, 3.76)	0.56		3	125 (12.3%)	4 (19%)	1.68 (0.4, 5.25)	0.319		4	125 (13%)	4 (23.5%)	2.06 (0.48, 6.82)	0.264
1	*05:05:01-*03:02:01	2 (0.2%)	0 (0%)	0 (0, 110.05)	1		2	2 (0.2%)	0 (0%)	0 (0, 207)	1		3	2 (0.2%)	0 (0%)	0 (0, 262.96)	1		4	2 (0.2%)	0 (0%)	0 (0, 309.95)	1
1	*05:05:01-*03:09	1 (0.1%)	0 (0%)	0 (0, 790.26)	1		2	1 (0.1%)	0 (0%)	0 (0, 1459.12)	1		3	1 (0.1%)	0 (0%)	0 (0, 1832.85)	1		4	1 (0.1%)	0 (0%)	0 (0, 2137.69)	1
1	*05:05:01-*03:19:01//*03:19:01	3 (0.2%)	0 (0%)	0 (0, 50.19)	1		2	3 (0.3%)	0 (0%)	0 (0, 95.06)	1		3	3 (0.3%)	0 (0%)	0 (0, 121)	1		4	3 (0.3%)	0 (0%)	0 (0, 142.93)	1
1	*05:09-*03:01:01	1 (0.1%)	0 (0%)	0 (0, 790.26)	1		2	1 (0.1%)	0 (0%)	0 (0, 1459.12)	1		3	1 (0.1%)	0 (0%)	0 (0, 1832.85)	1		4	1 (0.1%)	0 (0%)	0 (0, 2137.69)	1
1	*05:10-*03:01:01	1 (0.1%)	0 (0%)	0 (0, 790.26)	1		2	1 (0.1%)	0 (0%)	0 (0, 1459.12)	1		3	1 (0.1%)	0 (0%)	0 (0, 1832.85)	1		4	1 (0.1%)	0 (0%)	0 (0, 2137.69)	1
1	*06:01:01-*03:01:01	6 (0.5%)	0 (0%)	0 (0, 17.7)	1		2	6 (0.6%)	0 (0%)	0 (0, 33.79)	1		3	6 (0.6%)	0 (0%)	0 (0, 43.33)	1		4	6 (0.6%)	0 (0%)	0 (0, 51.46)	1
