# Supplementary material for: HLA high-resolution typing by next-generation sequencing in Pandemrix-induced narcolepsy
Source: PLoS One. 2019 Oct 2;14(10):e0222882. doi: 10.1371/journal.pone.0222882 (PMC6774514; doi:10.1371/journal.pone.0222882)
Supplement: S10 Table — (XLSX) [file pone.0222882.s010.xlsx]

## Sheet: S10
	Haplotype	Controls n (%)	NT1 n (%)	OR	H-Score	p-value
	HLA-DRB3, DRB4, DRB5-DRB1-DQA1-DQB1
Base	DRBX*null-*08:01:01-*04:01:01-*04:02:01	47 (3.7%)	2 (3.2%)	1	-0.1875	0.8513
1	DRB3*01:01:02-*03:01:01-*05:01:01-*02:01:01	125 (9.6%)	1 (1.6%)	0.1606	-2.1435	0.03207
2	DRB3*01:01:02-*13:01:01-*01:03:01-*06:03:01	54 (4.3%)	0 (%)		-1.7127	0.08677
3	DRB3*02:02:01-*03:01:01-*05:01:01-*02:01:01	19 (1.7%)	0 (%)		-1.0379	0.2993
4	DRB3*02:02:01-*11:01:01-*05:05:01-*03:01:01	57 (4.4%)	1 (1.6%)	0.3258	-1.0643	0.2872
5	DRB3*02:02:01-*11:04:01-*05:05:01-*03:01:01	16 (1.3%)	0 (%)		-0.9177	0.3588
6	DRB3*02:02:01-*12:01:01-*05:05:01-*03:01:01	27 (2.1%)	2 (3.2%)	0.8791	0.5682	0.5699
7	DRB3*02:02:01-*13:01:01-*01:03:01-*06:03:01	36 (2.7%)	0 (0%)		-1.34	0.1802
8	DRB3*02:02:01-*14:54:01-*01:04:01-*05:03:01	7 (0.6%)	1 (1.6%)	2.138	0.9482	0.343
9	DRB3*02:02:01-*14:54:01-*01:07Q-*05:03:01	1 (0.1%)	1 (1.6%)	0.3495	~	~
10	DRB3*03:01:01-*13:02:01-*01:02:01-*06:04:01	51 (4.0%)	4 (6.5%)	1.343	0.9654	0.3343
11	DRB4*01:01:01//DRB4*01:01:01:01-*07:01:01- *02:01//*02:01:01-*02:02:01	37 (2.8%)	0 (%)		-1.2878	0.1978
12	DRB4*01:03:01-*04:01:01-*03:01:01-*03:02:01	70 (5.6%)	2 (3.2%)	0.3559	-0.82	0.4122
13	DRB4*01:03:01-*04:01:01-*03:02//03:03:01-*03:01:01	39 (3.0%)	5 (8.1%)	2.203	2.1468	0.03181
14	DRB4*01:03:01-*04:04:01-*03:01:01-*03:02:01	59 (4.7%)	0 (%)		-1.7607	0.07829
15	DRB4*01:03:01-*04:05:01-*03:02//*03:03:01-*03:02:01	3 (0.2%)	1 (1.6%)		1.9394	0.05245
16	DRB4*01:03:01-*04:07:01-*03:02//*03:03:01-*03:01:01	9 (0.7%)	1 (1.6%)	9.163	0.8101	0.4179
17	DRB4*01:03:01-*04:08:01-*03:02//*03:03:01-*03:01:01	4 (0.4%)	1 (1.6%)	16.93	1.4048	0.1601
18	DRB4*01:03:01-*07:01:01-*02:01//*02:01:01-*02:02:01	41 (3.2%)	3 (4.8%)	1.332	0.6744	0.5
19	DRB4*01:03:01-*07:01:01-*02:01//*02:01:01-*03:03:02	31 (2.5%)	0 (0%)		-1.2771	0.2016
20	DRB4*01:03:01:02N-*07:01:01-*02:01//*02:01:01-*03:03:02	5 (0.3%)	1 (1.6%)	6.345	1.5994	0.1097
21	DRB4*01:03:02-*09:01:02-*03:02//03:03:01-*03:03:02	2 (0.2%)	1 (1.6%)	13.01	2.3655	0.01801
22	DRB5*01:01:01-*15:01:01-*01:02:01-*06:02:01	194 (15.3%)	34 (54.8%)	3.553	8.0639	7.39e-16
23	DRB5*02:02//DRB5*02:02:01-*16:01:01-*01:02:02-*05:02:01	14 (1.1%)	0 (0%)		-0.8349	0.4038
24	DRBX*null-*01:03//*01:03:01-*05:05:01-*03:01:01	2 (0.2%)	1 (1.6%)		2.3655	0.01801
25	DRBX*null-*01:01:01-*01:01:01-*05:01:01	113 (8.9%)	0 (0%)		-2.3589	0.01833
