# Supplementary material for: HLA high-resolution typing by next-generation sequencing in Pandemrix-induced narcolepsy
Source: PLoS One. 2019 Oct 2;14(10):e0222882. doi: 10.1371/journal.pone.0222882 (PMC6774514; doi:10.1371/journal.pone.0222882)
Supplement: S11 Table — (XLSX) [file pone.0222882.s011.xlsx]

## Sheet: S11
	Haplotype	Controls n (%)	NT1 n (%)	H-Score	p-value
	HLA-DRB3, DRB4, DRB5-DRB1
1	DRB3*01-*01:01:01-*01:01:01-*05:01:01	1 (0.08%)	0 (0%)	~	~
2	DRB3*01-*13:01:01-*01:03:01-*06:03:01	1 (0.08%)	0 (0%)	~	~
3	DRB3*01:01:02-*03:01:01-*05:01:01-*02:01:08	8 (0.7%)	0 (0%)	-0.6668	0.5049
4	DRB3*01:01:02-*11:01:01-*05:05:01-*03:01:01	2 (0.17%)	0 (0%)	-0.3284	0.7426
5	DRB3*01:01:02-*13:01:01-*01:10-*06:03:01	1 (0.08%)	0 (0%)	~	~
6	DRB3*01:01:02-*13:03:01-*05:05:01-*03:01:01	9 (0.7%)	0 (0%)	-0.6668	0.5049
7	DRB3*01:01:02-*13:03:01-*05:05:01-*03:09	1 (0.08%)	0 (0%)	~	~
8	DRB3*01:01:02-*14:02-*05:03-*03:01:01	3 (0.24%)	0 (0%)	-0.3833	0.7015
9	DRB3*01:01:02-*14:12:01-*05:03-*03:01:01	1 (0.08%)	0 (0%)	~	~
10	DRB3*02:02:01-*03:01:01--*05:01:01-*02:01:08	1 (-%)	0 (0%)	~	~
11	DRB3*02:02:01-*08:01:01-*04:01:01-*04:02:01	1 (0.08%)	0 (0%)	~	~
12	DRB3*02:02:01-*08:04:01-*05:05:01-*03:01:01	1 (0.08%)	0 (0%)	~	~
13	DRB3*02:02:01-*11:01:01-*05:03-*03:01:01	2 (0.22%)	0 (0%)	-0.3731	0.7091
14	DRB3*02:02:01-*11:01:01-*05:09-*03:01:01	1 (0.08%)	0 (0%)	~	~
15	DRB3*02:02:01-*11:01:01-*05:10-*03:01:01	1 (0.08%)	0 (0%)	~	~
16	DRB3*02:02:01-*11:01:02-*01:02:01-*06:02:01	1 (0.08%)	0 (0%)	~	~
17	DRB3*02:02:01-*11:01:02-*05:05:01-*03:19:01//*03:19:01	1 (0.08%)	0 (0%)	~	~
18	DRB3*02:02:01-*11:02:01-*05:05:01-*03:01:01	3 (0.24%)	0 (0%)	-0.3833	0.7015
19	DRB3*02:02:01-*11:02:01-*05:05:01-*03:19:01//*03:19:01	1 (0.08%)	0 (0%)	~	~
20	DRB3*02:02:01-*11:03//11:03:01-*05:05:01-*03:01:01	6 (0.47%)	0 (0%)	-0.5432	0.587
21	DRB3*02:02:01-*11:04:01-*01:03:01-*06:03:01	1 (0.08%)	0 (0%)	~	~
22	DRB3*02:02:01-*11:04:01-*05:03-*03:01:01	1 (0.01%)	0 (0%)	~	~
23	DRB3*02:02:01-*11:84:01-*05:05:01-*03:01:01	1 (0.08%)	0 (0%)	~	~
24	DRB3*02:02:01-*12:01:01-*05:05:01-*03:02:01	1 (0.08%)	0 (0%)	~	~
25	DRB3*02:02:01-*13:05:01-*05:05:01-*03:02:01	1 (0.08%)	0 (0%)	~	~
26	DRB3*02:02:01-*14:01:01-*01:01:01-*05:03:01	1 (0.08%)	0 (0%)	~	~
27	DRB3*02:02:01-*14:04//*14:04:01--*01:01:01-*05:03:01	1 (-%)	0 (0%)	~	~
28	DRB3*02:02:01-*14:54:01-*01:01:01-*05:03:01	12 (0.94%)	0 (0%)	-0.7718	0.4403
29	DRB3*02:02:01-*14:54:01-*01:07-*05:03:01	1 (0.08%)	0 (0%)	~	~
30	DRB3*02:24-*14:01:01-*01:01:01-*05:03:01	3 (0.24%)	0 (0%)	-0.3833	0.7015
31	DRB3*02:24-*14:01:01-*01:04:01-*05:03:01	1 (0.08%)	0 (0%)	~	~
32	DRB3*02:38-*13:02:01-*01:02:01-*06:04:01	1 (0.08%)	0 (0%)	~	~
33	DRB3*03:01:01-*11:01:02-*01:02:01-*06:02:01	1 (0.08%)	0 (0%)	~	~
34	DRB3*03:01:01-*13:02:01-*01:02:01-*05:01:01	2 (0.16%)	0 (0%)	~	~
35	DRB3*03:01:01-*13:02:01-*01:02:01-*06:09 // *06:09:01	2 (0.16%)	0 (0%)	~	~
36	DRB3*03:01:03-*12:02:01-*01:02:02-*05:02:01	1 (0.08%)	0 (0%)	~	~
37	DRB3*03:01:03-*12:02:01-*06:01:01-*03:01:01	2 (0.16%)	0 (0%)	~	~
38	DRB4*01:01:01//DRB4*01:01:01:01-*04:01:01-*03:02//*03:03:01-*03:01:01	1 (0.08%)	0 (0%)	~	~
39	DRB4*01:02-*04:01:01-*03:02//03:03:01-*03:01:01	2 (0.16%)	0 (0%)	~	~
40	DRB4*01:03:01-*04:01:01-*03:01:01-*03:01:01	6 (0.474%)	0 (0%)	-0.5445	0.5861
41	DRB4*01:03:01-*04:01:01-*03:02//*03:03:01-*03:01:03	1 (0.08%)	0 (0%)	~	~
42	DRB4*01:03:01-*04:01:01-*03:02//*03:03:01-*03:02:01	6 (0.47%)	0 (0%)	-0.5443	0.5862
43	DRB4*01:03:01-*04:01:01-*05:05:01-*03:01:01	1 (0.08%)	0 (0%)	~	~
44	DRB4*01:03:01-*04:02:01-*03:01:01-*03:02:01	6 (0.47%)	0 (0%)	-0.5432	0.587
45	DRB4*01:03:01-*04:03:01-*03:01:01-*03:02:01	8 (0.53%)	0 (0%)	-0.595	0.5519
46	DRB4*01:03:01-*04:03:01-*03:01:01-*03:04	1 (0.08%)	0 (0%)	~	~
47	DRB4*01:03:01-*04:03:01-*03:01:01-*03:05:01	2 (0.16%)	0 (0%)	~	~
48	DRB4*01:03:01-*04:05:04--*03:01:01-*04:02:01	1 (-%)	0 (0%)	~	~
49	DRB4*01:03:01-*04:06:01-*03:02//*03:03:01-*04:02:01	1 (0.08%)	0 (0%)	~	~
50	DRB4*01:03:01-*04:07:01-*03:01:01-*03:01:01	1 (0.08%)	0 (0%)	~	~
51	DRB4*01:03:01-*04:07:01-*03:01:01-*03:02:01	1 (0.08%)	0 (0%)	~	~
52	DRB4*01:03:01-*04:08:01--*03:01:01-*03:02:01	1 (-%)	0 (0%)	~	~
53	DRB4*01:03:01-*04:08:01-*03:02//*03:03:01-*03:04//*03:04:01	3 (0.24%)	0 (0%)	-0.3833	0.7015
54	DRB4*01:03:01-*04:10:01-*03:02//*03:03:01-*04:02:01	1 (0.08%)	0 (0%)	~	~
55	DRB4*01:03:01-*04:13-*03:02//*03:03:01-*03:01:01	1 (0.08%)	0 (0%)	~	~
56	DRB4*01:03:01-*09:01:02-*03:01:01-*03:03:02	2 (0.16%)	0 (0%)	~	~
57	DRB4*01:03:01-*09:01:02-*03:02//*03:03:01-*03:03:02	8 (0.63%)	0 (0%)	-0.6282	0.5299
58	DRB4*01:03:01:02N-*04:02:01-*03:01:01-*03:02:01	1 (0.08%)	0 (0%)	~	~
59	DRB4*01:03:02-*04:04:01-*03:01:01-*03:02:01	1 (0.08%)	0 (0%)	~	~
60	DRB4*01:03:02-*04:07:01-*03:01:01-*03:02:01	1 (0.08%)	0 (0%)	~	~
61	DRB5*01:01:01-*15:01:01-*01:02:01-*05:01:01	1 (0.08%)	0 (0%)	~	~
62	DRB5*01:01:01-*15:01:01-*01:02:01-*06:03:01	4 (0.31%)	0 (0%)	-0.4429	0.6579
63	DRB5*01:01:01-*15:01:01-*01:02:01-*06:14:01	1 (0.08%)	0 (0%)	~	~
64	DRB5*01:01:01-*15:01:01-*01:02:02-*05:02:01	1 (0.08%)	0 (0%)	~	~
65	DRB5*01:01:01-*15:02:01-*01:01:01-*05:01:01	1 (0.08%)	0 (0%)	~	~
66	DRB5*01:01:01-*15:03:01-*01:02:01-*06:02:01	2 (0.16%)	0 (0%)	~	~
67	DRB5*01:01:01-*16:09-*01:02:01-*06:02:01	1 (0.08%)	0 (0%)	~	~
68	DRB5*01:02-*15:02:01-*01:01:01-*05:01:24	1 (0.08%)	0 (0%)	~	~
69	DRB5*01:02-*15:02:01-*01:03:01-*06:01:01	6 (0.47%)	0 (0%)	-0.5432	0.587
70	DRB5*01:08-*14:04//*14:04:01-*01:01:01-*05:03:01	1 (0.08%)	0 (0%)	~	~
71	DRB5*02:02//DRB5*02:02:01-*16:01:01-*01:02:02-*06:02:01	1 (0.08%)	0 (0%)	~	~
72	DRB5*02:02//DRB5*02:02:01-*16:01:01-*01:02:02-*06:03:01	1 (0.08%)	0 (0%)	~	~
73	DRBX*null-*01:01:01-*01:02:01-*05:04	3 (0.24%)	0 (0%)	-0.3833	0.7015
74	DRBX*null-*01:02:01-*01:01:01-*05:01:01	9 (0.7%)	0 (0%)	-0.6668	0.5049
75	DRBX*null-*01:02:01-*01:01:02-*05:01:01	4 (0.31%)	0 (0%)	-0.4429	0.6579
76	DRBX*null-*01:03//*01:03:01-*01:01:01-*05:01:01	9 (0.7%)	0 (0%)	-0.6668	0.5049
77	DRBX*null-*07:01:01-*02:01//*02:01:01-*02:02:01	1 (0.08%)	0 (0%)	~	~
78	DRBX*null-*08:01:01-*04:01:01-*03:03:02	1 (0.08%)	0 (0%)	~	~
79	DRBX*null-*08:01:01-*04:02-*04:02:01	3 (0.24%)	0 (0%)	-0.3833	0.7015
80	DRBX*null-*08:01:01-*04:04-*04:02:01	1 (0.08%)	0 (0%)	~	~
81	DRBX*null-*08:02:01-*04:01:01-*04:02:01	3 (0.24%)	0 (0%)	-0.3833	0.7015
82	DRBX*null-*08:03:02-*01:03:01-*06:01:01	3 (0.24%)	0 (0%)	-0.3833	0.7015
83	DRBX*null-*08:03:02-*06:01:01-*03:01:01	4 (0.31%)	0 (0%)	-0.4429	0.6579
84	DRBX*null-*08:04:01-*05:05:01-*03:19:01//*03:19:01	1 (0.08%)	0 (0%)	~	~
85	DRBX*null-*10:01:01-*01:01:01-*05:01:01	7 (0.55%)	0 (0%)	-0.5872	0.5571
86	DRBX*null-*10:01:01-*01:05:01-*05:01:01	1 (0.08%)	0 (0%)	~	~
87	DRBX*null-*14:54:01-*01:01:01-*05:03:01	1 (0.08%)	0 (0%)	~	~
88	DRBX*null-*15:01:01-*01:02:01-*06:02:01	1 (0.08%)	0 (0%)	~	~
