# Supplementary material for: HLA high-resolution typing by next-generation sequencing in Pandemrix-induced narcolepsy
Source: PLoS One. 2019 Oct 2;14(10):e0222882. doi: 10.1371/journal.pone.0222882 (PMC6774514; doi:10.1371/journal.pone.0222882)
Supplement: S12 Table — (XLSX) [file pone.0222882.s012.xlsx]

## Sheet: S12
Round	HLA-DRB3, DRB4, DRB5-DRB1-DQA1-DQB1	Controls n (%)	NT1 n (%)	OR (95% CI)	p-value		Round	Controls n (%)	NT1 n (%)	OR (95% CI)	p-value		Round	Controls n (%)	NT1 n (%)	OR (95% CI)	p-value		Round	Controls n (%)	NT1 n (%)	OR (95% CI)	p-value		Round	Controls n (%)	NT1 n (%)	OR (95% CI)	p-value
1	DRBX*null-*08:01:01-*04:01:01-*04:02:01	47 (3.7%)	2 (3.2%)	0.87 (0.1, 3.46)	1		2	47 (4.4%)	2 (7.1%)	1.69 (0.19, 7.08)	0.355		3	47 (4.5%)	2 (8.7%)	2.01 (0.22, 8.63)	0.287		4	47 (4.8%)	2 (10.5%)	2.35 (0.26, 10.39)	0.235		5	47 (5%)	2 (12.5%)	2.73 (0.29, 12.44)	0.194
1	DRB3*01:01:02-*03:01:01-*05:01:01-*02:01:01	125 (9.8%)	1 (1.6%)	0.15 (0, 0.89)	0.0248		2	125 (11.6%)	1 (3.6%)	0.28 (0.01, 1.75)	0.358		3	125 (12%)	1 (4.3%)	0.33 (0.01, 2.09)	0.508		4	125 (12.7%)	1 (5.3%)	0.38 (0.01, 2.47)	0.496		5	125 (13.2%)	1 (6.2%)	0.44 (0.01, 2.9)	0.709
1	DRB3*01:01:02-*13:01:01-*01:03:01-*06:03:01	54 (4.2%)	0 (0%)	0 (0, 1.43)	0.174		2	54 (5%)	0 (0%)	0 (0, 2.76)	0.394		3	54 (5.2%)	0 (0%)	0 (0, 3.28)	0.626		4	54 (5.5%)	0 (0%)	0 (0, 3.83)	0.619		5	54 (5.7%)	0 (0%)	0 (0, 4.43)	1
1	DRB3*02:02:01-*03:01:01-*05:01:01-*02:01:01	19 (1.5%)	0 (0%)	0 (0, 4.45)	1		2	19 (1.8%)	0 (0%)	0 (0, 8.6)	1		3	19 (1.8%)	0 (0%)	0 (0, 10.22)	1		4	19 (1.9%)	0 (0%)	0 (0, 11.94)	1		5	19 (2%)	0 (0%)	0 (0, 13.8)	1
1	DRB3*02:02:01-*11:01:01-*05:05:01-*03:01:01	57 (4.5%)	1 (1.6%)	0.35 (0.01, 2.1)	0.517		2	57 (5.3%)	1 (3.6%)	0.66 (0.02, 4.18)	1		3	57 (5.5%)	1 (4.3%)	0.78 (0.02, 5.03)	1		4	57 (5.8%)	1 (5.3%)	0.91 (0.02, 5.96)	1		5	57 (6%)	1 (6.2%)	1.04 (0.02, 7)	1
1	DRB3*02:02:01-*11:04:01-*05:05:01-*03:01:01	16 (1.3%)	0 (0%)	0 (0, 5.4)	1		2	16 (1.5%)	0 (0%)	0 (0, 10.43)	1		3	16 (1.5%)	0 (0%)	0 (0, 12.38)	1		4	16 (1.6%)	0 (0%)	0 (0, 14.46)	1		5	16 (1.7%)	0 (0%)	0 (0, 16.71)	1
1	DRB3*02:02:01-*12:01:01-*05:05:01-*03:01:01	27 (2.1%)	2 (3.2%)	1.54 (0.17, 6.36)	0.394		2	27 (2.5%)	2 (7.1%)	2.99 (0.33, 13.02)	0.165		3	27 (2.6%)	2 (8.7%)	3.56 (0.39, 15.85)	0.128		4	27 (2.7%)	2 (10.5%)	4.18 (0.45, 19.07)	0.101		5	27 (2.9%)	2 (12.5%)	4.85 (0.51, 22.83)	0.081
1	DRB3*02:02:01-*13:01:01-*01:03:01-*06:03:01	36 (2.8%)	0 (0%)	0 (0, 2.22)	0.408		2	36 (3.3%)	0 (0%)	0 (0, 4.28)	1		3	36 (3.5%)	0 (0%)	0 (0, 5.09)	1		4	36 (3.6%)	0 (0%)	0 (0, 5.94)	1		5	36 (3.8%)	0 (0%)	0 (0, 6.87)	1
1	DRB3*02:02:01-*14:54:01-*01:04:01-*05:03:01	7 (0.6%)	1 (1.6%)	2.96 (0.06, 23.62)	0.317		2	7 (0.6%)	1 (3.6%)	5.65 (0.12, 46.52)	0.186		3	7 (0.7%)	1 (4.3%)	6.67 (0.14, 55.71)	0.161		4	7 (0.7%)	1 (5.3%)	7.74 (0.16, 65.73)	0.142		5	7 (0.7%)	1 (6.2%)	8.89 (0.19, 76.74)	0.126
1	DRB3*02:02:01-*14:54:01-*01:07Q-*05:03:01	1 (0.1%)	1 (1.6%)	20.68 (0.26, 1612.05)	0.0908		2	1 (0.1%)	1 (3.6%)	39.16 (0.49, 3039.14)	0.05		3	1 (0.1%)	1 (4.3%)	46.17 (0.58, 3572.99)	0.0429		4	1 (0.1%)	1 (5.3%)	53.4 (0.66, 4125.63)	0.0374	ns	5	1 (0.1%)	1 (6.2%)	61.08 (0.75, 4711.74)	0.033	ns
1	DRB3*03:01:01-*13:02:01-*01:02:01-*06:04:01	51 (4%)	4 (6.5%)	1.65 (0.42, 4.72)	0.319		2	51 (4.7%)	4 (14.3%)	3.35 (0.81, 10.28)	0.046		3	51 (4.9%)	4 (17.4%)	4.07 (0.97, 12.88)	0.0273
1	DRB4*01:01:01//DRB4*01:01:01:01-*07:01:01-*02:01//*02:01:01-*02:02:01	37 (2.9%)	0 (0%)	0 (0, 2.15)	0.413		2	37 (3.4%)	0 (0%)	0 (0, 4.16)	1		3	37 (3.6%)	0 (0%)	0 (0, 4.94)	1		4	37 (3.7%)	0 (0%)	0 (0, 5.77)	1		5	37 (3.9%)	0 (0%)	0 (0, 6.67)	1
1	DRB4*01:03:01-*04:01:01-*03:01:01-*03:02:01	70 (5.5%)	2 (3.2%)	0.57 (0.07, 2.24)	0.77		2	70 (6.5%)	2 (7.1%)	1.11 (0.12, 4.58)	0.703		3	70 (6.7%)	2 (8.7%)	1.32 (0.15, 5.57)	0.666		4	70 (7.1%)	2 (10.5%)	1.54 (0.17, 6.71)	0.64		5	70 (7.4%)	2 (12.5%)	1.79 (0.19, 8.03)	0.339
1	DRB4*01:03:01-*04:01:01-*03:02//03:03:01-*03:01:01	39 (3.1%)	5 (8.1%)	2.77 (0.82, 7.42)	0.0494		2	39 (3.6%)	5 (17.9%)	5.77 (1.63, 16.66)	0.00393
1	DRB4*01:03:01-*04:04:01-*03:01:01-*03:02:01	59 (4.6%)	0 (0%)	0 (0, 1.3)	0.108		2	59 (5.5%)	0 (0%)	0 (0, 2.51)	0.395		3	59 (5.7%)	0 (0%)	0 (0, 2.98)	0.634		4	59 (6%)	0 (0%)	0 (0, 3.48)	0.621		5	59 (6.2%)	0 (0%)	0 (0, 4.02)	0.617
1	DRB4*01:03:01-*04:05:01-*03:02//*03:03:01-*03:02:01	3 (0.2%)	1 (1.6%)	6.91 (0.13, 87.61)	0.174		2	3 (0.3%)	1 (3.6%)	13.16 (0.24, 170.77)	0.0976		3	3 (0.3%)	1 (4.3%)	15.54 (0.29, 202.57)	0.084		4	3 (0.3%)	1 (5.3%)	18.01 (0.33, 237)	0.0735		5	3 (0.3%)	1 (6.2%)	20.66 (0.37, 274.85)	0.0649
1	DRB4*01:03:01-*04:07:01-*03:02//*03:03:01-*03:01:01	9 (0.7%)	1 (1.6%)	2.3 (0.05, 17.05)	0.38		2	9 (0.8%)	1 (3.6%)	4.39 (0.1, 33.7)	0.227		3	9 (0.9%)	1 (4.3%)	5.18 (0.11, 40.35)	0.197		4	9 (0.9%)	1 (5.3%)	6.02 (0.13, 47.73)	0.174		5	9 (1%)	1 (6.2%)	6.91 (0.15, 55.88)	0.155
1	DRB4*01:03:01-*04:08:01-*03:02//*03:03:01-*03:01:01	4 (0.3%)	1 (1.6%)	5.18 (0.1, 53.39)	0.212		2	4 (0.4%)	1 (3.6%)	9.88 (0.19, 104.47)	0.121		3	4 (0.4%)	1 (4.3%)	11.66 (0.23, 124.07)	0.104		4	4 (0.4%)	1 (5.3%)	13.54 (0.26, 146.15)	0.091		5	4 (0.4%)	1 (6.2%)	15.53 (0.3, 170.12)	0.0805
1	DRB4*01:03:01-*07:01:01-*02:01//*02:01:01-*02:02:01	41 (3.2%)	3 (4.8%)	1.53 (0.29, 5.01)	0.455		2	41 (3.8%)	3 (10.7%)	3.03 (0.56, 10.56)	0.0963		3	41 (3.9%)	3 (13%)	3.64 (0.67, 13.04)	0.0659		4	41 (4.1%)	3 (15.8%)	4.32 (0.78, 15.97)	0.0462
1	DRB4*01:03:01-*07:01:01-*02:01//*02:01:01-*03:03:02	31 (2.4%)	0 (0%)	0 (0, 2.6)	0.396		2	31 (2.9%)	0 (0%)	0 (0, 5.04)	1		3	31 (3%)	0 (0%)	0 (0, 5.98)	1		4	31 (3.1%)	0 (0%)	0 (0, 6.99)	1		5	31 (3.3%)	0 (0%)	0 (0, 8.08)	1
1	DRB4*01:03:01:02N-*07:01:01-*02:01//*02:01:01-*03:03:02	5 (0.4%)	1 (1.6%)	4.15 (0.09, 37.91)	0.249		2	5 (0.5%)	1 (3.6%)	7.91 (0.16, 74.22)	0.143		3	5 (0.5%)	1 (4.3%)	9.34 (0.19, 88.49)	0.123		4	5 (0.5%)	1 (5.3%)	10.84 (0.22, 104.44)	0.108		5	5 (0.5%)	1 (6.2%)	12.44 (0.25, 121.25)	0.0959
1	DRB4*01:03:02-*09:01:02-*03:02//03:03:01-*03:03:02	2 (0.2%)	1 (1.6%)	10.36 (0.17, 201.34)	0.133		2	2 (0.2%)	1 (3.6%)	19.7 (0.33, 388.09)	0.0741		3	2 (0.2%)	1 (4.3%)	23.24 (0.38, 460.77)	0.0636		4	2 (0.2%)	1 (5.3%)	26.91 (0.44, 538.09)	0.0556		5	2 (0.2%)	1 (6.2%)	30.86 (0.5, 622.27)	0.0491	ns
1	DRB5*01:01:01-*15:01:01-*01:02:01-*06:02:01	194 (15.3%)	34 (54.8%)	6.75 (4, 11.38)	6.17e-16		2
1	DRB5*02:02//DRB5*02:02:01-*16:01:01-*01:02:02-*05:02:01	14 (1.1%)	0 (0%)	0 (0, 6.28)	1		2	14 (1.3%)	0 (0%)	0 (0, 12.13)	1		3	14 (1.3%)	0 (0%)	0 (0, 14.4)	1		4	14 (1.4%)	0 (0%)	0 (0, 16.81)	1		5	14 (1.5%)	0 (0%)	0 (0, 19.43)	1
1	DRBX*null-*01:03//*01:03:01-*05:05:01-*03:01:01	2 (0.2%)	1 (1.6%)	10.36 (0.17, 201.34)	0.133		2	2 (0.2%)	1 (3.6%)	19.7 (0.33, 388.09)	0.0741		3	2 (0.2%)	1 (4.3%)	23.24 (0.38, 460.77)	0.0636		4	2 (0.2%)	1 (5.3%)	26.91 (0.44, 538.09)	0.0556		5	2 (0.2%)	1 (6.2%)	30.86 (0.5, 622.27)	0.0491	ns
1	DRBX*null-*01:01:01-*01:01:01-*05:01:01	113 (8.9%)	0 (0%)	0 (0, 0.64)	0.00792		2	113 (10.5%)	0 (0%)	0 (0, 1.22)	0.105		3	113 (10.9%)	0 (0%)	0 (0, 1.45)	0.161		4	113 (11.4%)	0 (0%)	0 (0, 1.69)	0.154		5	113 (11.9%)	0 (0%)	0 (0, 1.95)	0.241
