# Supplementary material for: HLA high-resolution typing by next-generation sequencing in Pandemrix-induced narcolepsy
Source: PLoS One. 2019 Oct 2;14(10):e0222882. doi: 10.1371/journal.pone.0222882 (PMC6774514; doi:10.1371/journal.pone.0222882)
Supplement: S13 Table — (XLSX) [file pone.0222882.s013.xlsx]

## Sheet: S13
Round	HLA-DRB3, DRB4, DRB5-DRB1-DQA1-DQB1	Controls n (%)	NT1 n (%)	OR (95% CI)	p-value		Round	Controls n (%)	NT1 n (%)	OR (95% CI)	p-value
1	DRB3*01:01:02-*03:01:01-*05:01:01-*02:01:01	18 (11.9%)	1 (3.3%)	0.26 (0.01, 1.76)	0.207		2	18 (12.4%)	1 (4%)	0.3 (0.01, 2.06)	0.314
1	DRB3*01:01:02-*13:01:01-*01:03:01-*06:03:01	6 (4%)	0 (0%)	0 (0, 4.33)	0.591		2	6 (4.1%)	0 (0%)	0 (0, 5.02)	0.594
1	DRB3*02:02:01-*11:01:01-*05:05:01-*03:01:01	9 (6%)	1 (3.3%)	0.55 (0.01, 4.21)	1		2	9 (6.2%)	1 (4%)	0.63 (0.01, 4.93)	1
1	DRB3*02:02:01-*12:01:01-*05:05:01-*03:01:01	7 (4.6%)	2 (6.7%)	1.47 (0.14, 8.26)	0.645		2	7 (4.8%)	2 (8%)	1.71 (0.16, 9.75)	0.622
1	DRB3*02:02:01-*13:01:01-*01:03:01-*06:03:01	7 (4.6%)	0 (0%)	0 (0, 3.53)	0.602		2	7 (4.8%)	0 (0%)	0 (0, 4.09)	0.595
1	DRB3*02:02:01-*14:54:01-*01:04:01-*05:03:01	0 (0%)	1 (3.3%)		0.166		2	0 (0%)	1 (4%)		0.147
1	DRB3*02:02:01-*14:54:01-*01:07Q-*05:03:01	0 (0%)	1 (3.3%)		0.166		2	0 (0%)	1 (4%)		0.147
1	DRB3*03:01:01-*13:02:01-*01:02:01-*06:04:01	10 (6.6%)	3 (10%)	1.56 (0.26, 6.62)	0.455		2	10 (6.9%)	3 (12%)	1.83 (0.3, 7.91)	0.41
1	DRB4*01:01:01//DRB4*01:01:01:01-*07:01:01-*02:01//*02:01:01-*02:02:01	5 (3.3%)	0 (0%)	0 (0, 5.58)	0.592		2	5 (3.4%)	0 (0%)	0 (0, 6.47)	1
1	DRB4*01:03:01-*04:01:01-*03:01:01-*03:02:01	19 (12.6%)	2 (6.7%)	0.5 (0.05, 2.26)	0.535		2	19 (13.1%)	2 (8%)	0.58 (0.06, 2.68)	0.743
1	DRB4*01:03:01-*04:01:01-*03:02//*03:03:01-*03:01:01	6 (4%)	5 (16.7%)	4.77 (1.07, 20.41)	0.0202
1	DRB4*01:03:01-*04:04:01-*03:01:01-*03:02:01	6 (4%)	0 (0%)	0 (0, 4.33)	0.591		2	6 (4.1%)	0 (0%)	0 (0, 5.02)	0.594
1	DRB4*01:03:01-*04:05:01-*03:02//03:03:01-*03:02:01	0 (0%)	1 (3.3%)		0.166		2	0 (0%)	1 (4%)		0.147
1	DRB4*01:03:01-*04:07:01-*03:02//*03:03:01-*03:01:01	0 (0%)	1 (3.3%)		0.166		2	0 (0%)	1 (4%)		0.147
1	DRB4*01:03:01-*04:08:01-*03:02//*03:03:01-*03:01:01	0 (0%)	1 (3.3%)		0.166		2	0 (0%)	1 (4%)		0.147
1	DRB4*01:03:01-*07:01:01-*02:01//*02:01:01-*02:02:01	8 (5.3%)	2 (6.7%)	1.27 (0.13, 6.88)	0.672		2	8 (5.5%)	2 (8%)	1.49 (0.14, 8.13)	0.643
1	DRB4*01:03:01-*07:01:01-*02:01//*02:01:01-*03:03:02	6 (4%)	0 (0%)	0 (0, 4.33)	0.591		2	6 (4.1%)	0 (0%)	0 (0, 5.02)	0.594
1	DRB4*01:03:01:02N-*07:01:01-*02:01//*02:01:01-*03:03:02	0 (0%)	1 (3.3%)		0.166		2	0 (0%)	1 (4%)		0.147
1	DRB4*01:03:02-*09:01:02-*03:02//*03:03:01-*03:03:02	0 (0%)	1 (3.3%)		0.166		2	0 (0%)	1 (4%)		0.147
1	DRB5*01:01:01-*15:01:01-*01:02:01-*06:02:01	16 (10.6%)	4 (13.3%)	1.3 (0.29, 4.47)	0.749		2	16 (11%)	4 (16%)	1.53 (0.34, 5.41)	0.502
1	DRBX*null-*01:01:01-*01:01:01-*05:01:01	18 (11.9%)	0 (0%)	0 (0, 1.08)	0.0466		2	18 (12.4%)	0 (0%)	0 (0, 1.26)	0.0782
1	DRBX*null-*01:03//*01:03:01-*01:01:01-*05:01:01	4 (2.6%)	0 (0%)	0 (0, 7.75)	1		2	4 (2.8%)	0 (0%)	0 (0, 8.99)	1
1	DRBX*null-*01:03//*01:03:01-*05:05:01-*03:01:01	0 (0%)	1 (3.3%)		0.166		2	0 (0%)	1 (4%)		0.147
1	DRBX*null-*08:01:01-*04:01:01-*04:02:01	6 (4%)	2 (6.7%)	1.72 (0.16, 10.28)	0.621		2	6 (4.1%)	2 (8%)	2 (0.19, 12.13)	0.334
