# Supplementary material for: HLA high-resolution typing by next-generation sequencing in Pandemrix-induced narcolepsy
Source: PLoS One. 2019 Oct 2;14(10):e0222882. doi: 10.1371/journal.pone.0222882 (PMC6774514; doi:10.1371/journal.pone.0222882)
Supplement: S14 Table — (XLSX) [file pone.0222882.s014.xlsx]

## Sheet: S14
	Haplotype	Controls n (%)	NT1 n (%)	H-Score	p-value
	HLA-DRB3, DRB4, DRB5-DRB1-DQA1-DQB1
Base	DRB5*01:01:01-*15:01:01-*01:02:01-*06:02:01	178 (50%)	30 (50%)	~	1
1	DRB3*01:01:02-*03:01:01-*05:01:01-*02:01:01	18 (5.1%)	1 (1.7%)	-1.192	0.233169
2	DRB3*01:01:02-*13:01:01-*01:03:01-*06:03:01	6 (1.7%)	0 (0%)	-1.02	0.307526
3	DRB3*02:02:01-*11:01:01-*05:05:01-*03:01:01	9 (2.5%)	1 (1.7%)	-0.4081	0.683235
4	DRB3*02:02:01-*12:01:01-*05:05:01-*03:01:01	7 (2%)	2 (3.3%)	0.6809	0.495952
5	DRB3*02:02:01-*13:01:01-*01:03:01-*06:03:01	7 (2%)	0 (0%)	-1.105	0.269192
6	DRB3*02:02:01-*14:54:01-*01:04:01-*05:03:01	0 (0%)	1 (1.7%)	2.442	0.014617	ns
7	DRB3*02:02:01-*14:54:01-*01:07Q-*05:03:01	0 (0%)	1 (1.7%)	2.442	0.014617	ns
8	DRB3*03:01:01-*13:02:01-*01:02:01-*06:04:01	10 (2.8%)	3 (5%)	0.9173	0.359011
9	DRB4*01:01:01//DRB4*01:01:01:01-*07:01:01-*02:01//*02:01:01-*02:02:01	5 (1.4%)	0 (0%)	-0.9292	0.352774
10	DRB4*01:03:01-*04:01:01-*03:01:01-*03:02:01	19 (5.3%)	2 (3.3%)	-0.674	0.500327
11	DRB4*01:03:01-*04:01:01-*03:02//*03:03:01-*03:01:01	6 (1.7%)	5 (8.3%)	3.01	0.002611
12	DRB4*01:03:01-*04:04:01-*03:01:01-*03:02:01	6 (1.7%)	0 (0%)	-1.02	0.307526
13	DRB4*01:03:01-*04:05:01-*03:02//03:03:01-*03:02:01	0 (0%)	1 (1.7%)	2.442	0.014617	ns
14	DRB4*01:03:01-*04:07:01-*03:02//*03:03:01-*03:01:01	0 (0%)	1 (1.7%)	2.442	0.014617	ns
15	DRB4*01:03:01-*04:08:01-*03:02//*03:03:01-*03:01:01	0 (0%)	1 (1.7%)	2.442	0.014617	ns
16	DRB4*01:03:01-*07:01:01-*02:01//*02:01:01-*02:02:01	8 (2.2%)	2 (3.3%)	0.5145	0.606902
17	DRB4*01:03:01-*07:01:01-*02:01//*02:01:01-*03:03:02	6 (1.7%)	0 (0%)	-1.02	0.307526
18	DRB4*01:03:01:02N-*07:01:01-*02:01//*02:01:01-*03:03:02	0 (%)	1 (1.7%)	2.442	0.014617	ns
19	DRB4*01:03:02-*09:01:02-*03:02//*03:03:01-*03:03:02	0 (%)	1 (1.7%)	2.442	0.014617	ns
20	DRB5*01:01:01-*15:01:01-*01:02:01-*06:02:01	16 (4.5%)	4 (6.7%)	0.7467	0.455235
21	DRBX*null-*01:01:01-*01:01:01-*05:01:01	18 (5.1%)	0 (0%)	-1.822	0.068396
22	DRBX*null-*01:03//*01:03:01-*01:01:01-*05:01:01	4 (1.1%)	0 (0%)	-0.8291	0.407058
23	DRBX*null-*01:03//*01:03:01-*05:05:01-*03:01:01	0 (0%)	1 (1.7%)	2.442	0.014617	ns
24	DRBX*null-*08:01:01-*04:01:01-*04:02:01	6 (1.7%)	2 (3.3%)	0.8684	0.385182
